# Supplementary material for: Context-dependent function of the transcriptional regulator Rap1 in gene silencing and activation in Saccharomyces cerevisiae
Source: Proc Natl Acad Sci U S A. 2023 Sep 28;120(40):e2304343120. doi: 10.1073/pnas.2304343120 (PMC10556627; doi:10.1073/pnas.2304343120)
Supplement: Supplementary file 2 — Dataset S01 (XLSX) [file pnas.2304343120.sd01.xlsx]

## Sheet: Dataset_S1
Strain Number	Mating type	Relevant genotype
JRy15063	a	hmlα2∆::CRE, hmlαp*Rap1bs-mutation, ura3∆::pGPD:loxP:yEmRFP;tCYC1:hygMX:loxP:yEGFP:tADH1; 3xV5_Rap1-N-terminal, SIR3-13xMyc-KanMX
JRy15067	a	hmlα2∆::CRE, hmlαp*Rap1bs-mutation, ura3∆::pGPD:loxP:yEmRFP;tCYC1:hygMX:loxP:yEGFP:tADH1; 3xV5_Rap1-N-terminal, SIR3-13xMyc-KanMX
JRy15077	a	hmlα2∆::CRE, ura3∆::pGPD:loxP:yEmRFP;tCYC1:hygMX:loxP:yEGFP:tADH1; 3xV5_Rap1-N-terminal, SIR3-13xMYC-KanMX
JRy15078	a	hmlα2∆::CRE, ura3∆::pGPD:loxP:yEmRFP;tCYC1:hygMX:loxP:yEGFP:tADH1; 3xV5_Rap1-N-terminal, SIR3-13xMYC-KanMX
JRy15142	α	hml∆::NatMXhmr∆::HygMX, 3xV5-Rap1; MATα-Rap1*bs
JRy15143	α	hml∆::NatMXhmr∆::HygMX, 3xV5-Rap1; MATα-Rap1*bs
JRy15144	α	hml∆::NatMXhmr∆::HygMX, 3xV5-Rap1
JRy15145	α	hml∆::NatMXhmr∆::HygMX, 3xV5-Rap1
JRy15247	∆	mat∆::klLEU2 hmlα2∆::CRE, ura3∆::pGPD:loxP:yEmRFP;tCYC1:hygMX:loxP:yEGFP:tADH1; 3xV5_Rap1-N-terminal
JRy15248	∆	mat∆::klLEU2 hmlα2∆::CRE, ura3∆::pGPD:loxP:yEmRFP;tCYC1:hygMX:loxP:yEGFP:tADH1; 3xV5_Rap1-N-terminal
JRy15258	∆	mat∆::klLEU2 hmlα2∆::CRE, ura3∆::pGPD:loxP:yEmRFP;tCYC1:hygMX:loxP:yEGFP:tADH1; 3xV5_Rap1-N-terminal; hmr∆::NatMX
JRy15259	∆	mat∆::klLEU2 hmlα2∆::CRE, ura3∆::pGPD:loxP:yEmRFP;tCYC1:hygMX:loxP:yEGFP:tADH1; 3xV5_Rap1-N-terminal; hmr∆::NatMX
JRy15324	∆	hmlα2∆::CRE, hmlαp*Rap1bs-mutation, ura3-1; 3xV5_Rap1-N-terminal ; hmr∆::HygMX; mat∆::k.l.LEU2; sir1∆::KanMX
JRy15325	∆	hmlα2∆::CRE, hmlαp*Rap1bs-mutation, ura3-1; 3xV5_Rap1-N-terminal ; hmr∆::HygMX; mat∆::k.l.LEU2; sir1∆::KanMX
JRy15327	∆	mat∆::klLEU2 hmlα2∆::CRE, ura3∆::pGPD:loxP:yEmRFP;tCYC1:hygMX:loxP:yEGFP:tADH1; 3xV5_Rap1-N-terminal; hmr∆::NatMX; sir1∆::KanMX
JRy15328	∆	mat∆::klLEU2 hmlα2∆::CRE, ura3∆::pGPD:loxP:yEmRFP;tCYC1:hygMX:loxP:yEGFP:tADH1; 3xV5_Rap1-N-terminal; hmr∆::NatMX; sir1∆::KanMX
JRy15334	∆	hmlα2∆::CRE, hmlαp*Rap1bs-mutation, ura3-1; 3xV5_Rap1-N-terminal ; mat∆::k.l.LEU2
JRy15335	∆	hmlα2∆::CRE, hmlαp*Rap1bs-mutation, ura3-1; 3xV5_Rap1-N-terminal ; mat∆::k.l.LEU2
JRy15337	∆	hmlα2∆::CRE, ura3∆::pGPD:loxP:yEmRFP;tCYC1:hygMX:loxP:yEGFP:tADH1; 3xV5_Rap1-N-terminal; sir3∆::klURA3; mat∆::k.l.LEU2
JRy15338	∆	hmlα2∆::CRE, ura3∆::pGPD:loxP:yEmRFP;tCYC1:hygMX:loxP:yEGFP:tADH1; 3xV5_Rap1-N-terminal; sir3∆::klURA3; mat∆::k.l.LEU2
JRy15340	∆	hmlα2∆::CRE, ura3∆::pGPD:loxP:yEmRFP;tCYC1:hygMX:loxP:yEGFP:tADH1; 3xV5_Rap1-N-terminal; sir4∆::k.l.URA3; mat∆::k.l.LEU2
JRy15341	∆	hmlα2∆::CRE, ura3∆::pGPD:loxP:yEmRFP;tCYC1:hygMX:loxP:yEGFP:tADH1; 3xV5_Rap1-N-terminal; sir4∆::k.l.URA3; mat∆::k.l.LEU2
JRy15343	∆	hmlα2∆::CRE, hmlαp*Rap1bs-mutation, ura3∆::pGPD:loxP:yEmRFP;tCYC1:hygMX:loxP:yEGFP:tADH1; 3xV5_Rap1-N-terminal ; sir4∆::k.l.URA3; mat∆::k.l.LEU2
JRy15344	∆	hmlα2∆::CRE, hmlαp*Rap1bs-mutation, ura3∆::pGPD:loxP:yEmRFP;tCYC1:hygMX:loxP:yEGFP:tADH1; 3xV5_Rap1-N-terminal ; sir4∆::k.l.URA3; mat∆::k.l.LEU2
JRy15346	∆	hmlα2∆::CRE, hmlαp*Rap1bs-mutation, ura3∆::pGPD:loxP:yEmRFP;tCYC1:hygMX:loxP:yEGFP:tADH1; 3xV5_Rap1-N-terminal ; sir3∆::klURA3; mat∆::k.l.LEU2
JRy15347	∆	hmlα2∆::CRE, hmlαp*Rap1bs-mutation, ura3∆::pGPD:loxP:yEmRFP;tCYC1:hygMX:loxP:yEGFP:tADH1; 3xV5_Rap1-N-terminal ; sir3∆::klURA3; mat∆::k.l.LEU2
JRy15212	α	S. paradoxus Z1.1 ho::HygMX ura3::KanMXBarcode TRP LEU HIS Rap1-2xV5
JRy15237	α	can1-100his3-11,15, leu2-3,112, -1, ura3, fpr1::NAT, RPL13A-2xFKBP12:: Rap1(134)-FRB_2xV5 bar1∆::k.l.URA3 hmlα∆::UniqueHMLwithSNPs TOR1(S1972I); hmr∆::HygMX
JRy15238	α	can1-100his3-11,15, leu2-3,112, -1, ura3, fpr1::NAT, RPL13A-2xFKBP12:: Rap1(134)-FRB_2xV5 bar1∆::k.l.URA3 hmlα∆::UniqueHMLwithSNPs TOR1(S1972I); hmr∆::HygMX
JRy15261	α	can1-100his3-11,15, leu2-3,112, -1, ura3, TOR1(S1972I), fpr1::NAT, RPL13A-2xFKBP12:: Rap1(134)-FRB_2xV5 bar1∆::k.l.URA3 hmlα∆::UniqueHMLwithSNPs sir4∆::HIS3; hmr∆::HygMX
JRy15262	α	can1-100his3-11,15, leu2-3,112, -1, ura3, TOR1(S1972I), fpr1::NAT, RPL13A-2xFKBP12:: Rap1(134)-FRB_2xV5 bar1∆::k.l.URA3 hmlα∆::UniqueHMLwithSNPs sir4∆::HIS3; hmr∆::HygMX
JRy15280	α	hml∆::NatMXhmr∆::HygMX, 3xV5-Rap1; MATα-Rap1*bs mutant; RPB3-3xFLAG-KanMX
JRy15281	α	hml∆::NatMXhmr∆::HygMX, 3xV5-Rap1; MATα-Rap1*bs mutant; RPB3-3xFLAG-KanMX
JRy15282	α	hml∆::NatMXhmr∆::HygMX, 3xV5-Rap1; RPB3-3xFLAG-KanMX
JRy15283	α	hml∆::NatMXhmr∆::HygMX, 3xV5-Rap1; RPB3-3xFLAG-KanMX
JRy15352	∆	hmlα2∆::CRE, hmlαp*Rap1bs-mutation, ura3∆::pGPD:loxP:yEmRFP;tCYC1:hygMX:loxP:yEGFP:tADH1; 3xV5_Rap1-N-terminal ; RPB3-3xFLAG-KanMX; hmr∆::HygMX; mat∆::k.l.LEU2
JRy15353	∆	hmlα2∆::CRE, hmlαp*Rap1bs-mutation, ura3∆::pGPD:loxP:yEmRFP;tCYC1:hygMX:loxP:yEGFP:tADH1; 3xV5_Rap1-N-terminal ; RPB3-3xFLAG-KanMX; hmr∆::HygMX; mat∆::k.l.LEU2
JRy15355	∆	hmlα2∆::CRE, ura3∆::pGPD:loxP:yEmRFP;tCYC1:hygMX:loxP:yEGFP:tADH1; 3xV5_Rap1-N-terminal; sir4∆::k.l.URA3; RPB3-3xFLAG-KanMX; hmr∆::HygMX; mat∆::k.l.LEU2
JRy15356	∆	hmlα2∆::CRE, ura3∆::pGPD:loxP:yEmRFP;tCYC1:hygMX:loxP:yEGFP:tADH1; 3xV5_Rap1-N-terminal; sir4∆::k.l.URA3; RPB3-3xFLAG-KanMX; hmr∆::HygMX; mat∆::k.l.LEU2
JRy15358	∆	hmlα2∆::CRE, hmlαp*Rap1bs-mutation, ura3∆::pGPD:loxP:yEmRFP;tCYC1:hygMX:loxP:yEGFP:tADH1; 3xV5_Rap1-N-terminal ; sir4∆::k.l.URA3; RPB3-RxFLAG-KanMX; hmr∆::HygMX; mat∆::k.l.LEU2
JRy15359	∆	hmlα2∆::CRE, hmlαp*Rap1bs-mutation, ura3∆::pGPD:loxP:yEmRFP;tCYC1:hygMX:loxP:yEGFP:tADH1; 3xV5_Rap1-N-terminal ; sir4∆::k.l.URA3; RPB3-RxFLAG-KanMX; hmr∆::HygMX; mat∆::k.l.LEU2
JRy15366	∆	mat∆::klLEU2 hmlα2∆::CRE, ura3∆::pGPD:loxP:yEmRFP;tCYC1:hygMX:loxP:yEGFP:tADH1; 3xV5_Rap1-N-terminal; hmr∆::NatMX; ELF1-3xFLAGKanMX
JRy15367	∆	mat∆::klLEU2 hmlα2∆::CRE, ura3∆::pGPD:loxP:yEmRFP;tCYC1:hygMX:loxP:yEGFP:tADH1; 3xV5_Rap1-N-terminal; hmr∆::NatMX; ELF1-3xFLAGKanMX
JRy15369	∆	mat∆::klLEU2 hmlα2∆::CRE, ura3∆::pGPD:loxP:yEmRFP;tCYC1:hygMX:loxP:yEGFP:tADH1; 3xV5_Rap1-N-terminal; hmr∆::NatMX; SUA7-3xFLAGKanMX
JRy15370	∆	mat∆::klLEU2 hmlα2∆::CRE, ura3∆::pGPD:loxP:yEmRFP;tCYC1:hygMX:loxP:yEGFP:tADH1; 3xV5_Rap1-N-terminal; hmr∆::NatMX; SUA7-3xFLAGKanMX
JRy15372	∆	hmlα2∆::CRE, hmlαp*Rap1bs-mutation, ura3-1; 3xV5_Rap1-N-terminal ; hmr∆::HygMX; mat∆::k.l.LEU2; ELF1-3xFLAGKanMX
JRy15373	∆	hmlα2∆::CRE, hmlαp*Rap1bs-mutation, ura3-1; 3xV5_Rap1-N-terminal ; hmr∆::HygMX; mat∆::k.l.LEU2; ELF1-3xFLAGKanMX
JRy15374	∆	hmlα2∆::CRE, hmlαp*Rap1bs-mutation, ura3-1; 3xV5_Rap1-N-terminal ; hmr∆::HygMX; mat∆::k.l.LEU2; SUA7-3xFLAGKanMX
JRy15375	∆	hmlα2∆::CRE, hmlαp*Rap1bs-mutation, ura3-1; 3xV5_Rap1-N-terminal ; hmr∆::HygMX; mat∆::k.l.LEU2; SUA7-3xFLAGKanMX
JRy15377	∆	hmlα2∆::CRE, hmlαp*Rap1bs-mutation, ura3∆::pGPD:loxP:yEmRFP;tCYC1:hygMX:loxP:yEGFP:tADH1; 3xV5_Rap1-N-terminal ; sir4∆::k.l.URA3; hmr∆::HygMX; mat∆::k.l.LEU2; ELF1-3xFLAGKanmX
JRy15378	∆	hmlα2∆::CRE, hmlαp*Rap1bs-mutation, ura3∆::pGPD:loxP:yEmRFP;tCYC1:hygMX:loxP:yEGFP:tADH1; 3xV5_Rap1-N-terminal ; sir4∆::k.l.URA3; hmr∆::HygMX; mat∆::k.l.LEU2; ELF1-3xFLAGKanmX
JRy15380	∆	hmlα2∆::CRE, hmlαp*Rap1bs-mutation, ura3∆::pGPD:loxP:yEmRFP;tCYC1:hygMX:loxP:yEGFP:tADH1; 3xV5_Rap1-N-terminal ; sir4∆::k.l.URA3; hmr∆::HygMX; mat∆::k.l.LEU2; SUA7-3xFLAGKanmX
JRy15403	∆	hmlα2∆::CRE, ura3∆::pGPD:loxP:yEmRFP;tCYC1:hygMX:loxP:yEGFP:tADH1; 3xV5_Rap1-N-terminal; sir4∆::k.l.URA3; hmr∆::HygMX; mat∆::k.l.LEU2; ELF1-3xFLAG-Kanmx
JRy15404	∆	hmlα2∆::CRE, ura3∆::pGPD:loxP:yEmRFP;tCYC1:hygMX:loxP:yEGFP:tADH1; 3xV5_Rap1-N-terminal; sir4∆::k.l.URA3; hmr∆::HygMX; mat∆::k.l.LEU2; ELF1-3xFLAG-Kanmx
JRy15406	∆	hmlα2∆::CRE, ura3∆::pGPD:loxP:yEmRFP;tCYC1:hygMX:loxP:yEGFP:tADH1; 3xV5_Rap1-N-terminal; sir4∆::k.l.URA3; hmr∆::HygMX; mat∆::k.l.LEU2; SUA7-3xFLAG-Kanmx
JRy15431	∆	mat∆::klLEU2 hmlα2∆::CRE, ura3∆::pGPD:loxP:yEmRFP;tCYC1:hygMX:loxP:yEGFP:tADH1; 3xV5_Rap1-N-terminal; hmr∆::NatMX; RPB3-3xFLAG-KanMX
JRy15432	∆	mat∆::klLEU2 hmlα2∆::CRE, ura3∆::pGPD:loxP:yEmRFP;tCYC1:hygMX:loxP:yEGFP:tADH1; 3xV5_Rap1-N-terminal; hmr∆::NatMX; RPB3-3xFLAG-KanMX
JRy15435	α	hml∆::NatMXhmr∆::HygMX, 3xV5-Rap1; MATα-Rap1*bs, TAF1-3xFLAG-KanMX
JRy15436	α	hml∆::NatMXhmr∆::HygMX, 3xV5-Rap1, TAF1-3xFLAG-KanMX
JRy15437	α	hml∆::NatMXhmr∆::HygMX, 3xV5-Rap1, TAF1-3xFLAG-KanMX
JRy15438	∆	mat∆::klLEU2 hmlα2∆::CRE, ura3∆::pGPD:loxP:yEmRFP;tCYC1:hygMX:loxP:yEGFP:tADH1; 3xV5_Rap1-N-terminal; hmr∆::NatMX; TAF1-3xFLAGKanMX
JRy15439	∆	mat∆::klLEU2 hmlα2∆::CRE, ura3∆::pGPD:loxP:yEmRFP;tCYC1:hygMX:loxP:yEGFP:tADH1; 3xV5_Rap1-N-terminal; hmr∆::NatMX; TAF1-3xFLAGKanMX
JRy15440	∆	hmlα2∆::CRE hmlαp*Rap1bs-mutation, ura3-1; 3xV5_Rap1-N-terminal ; hmr∆::HygMX; mat∆::k.l.LEU2; TAF1-3xFLAGKanMX
JRy15441	∆	hmlα2∆::CRE hmlαp*Rap1bs-mutation, ura3-1; 3xV5_Rap1-N-terminal ; hmr∆::HygMX; mat∆::k.l.LEU2; TAF1-3xFLAGKanMX
JRy15442	∆	hmlα2∆::CRE, ura3∆::pGPD:loxP:yEmRFP;tCYC1:hygMX:loxP:yEGFP:tADH1; 3xV5_Rap1-N-terminal; sir4∆::k.l.URA3; hmr∆::HygMX; mat∆::k.l.LEU2; TAF1-3xFLAG-Kanmx
JRy15443	∆	hmlα2∆::CRE, ura3∆::pGPD:loxP:yEmRFP;tCYC1:hygMX:loxP:yEGFP:tADH1; 3xV5_Rap1-N-terminal; sir4∆::k.l.URA3; hmr∆::HygMX; mat∆::k.l.LEU2; TAF1-3xFLAG-Kanmx
JRy15444	∆	hmlα2∆::CRE, hmlαp*Rap1bs-mutation, ura3∆::pGPD:loxP:yEmRFP;tCYC1:hygMX:loxP:yEGFP:tADH1; 3xV5_Rap1-N-terminal ; sir4∆::k.l.URA3; hmr∆::HygMX; mat∆::k.l.LEU2; TAF1-3xFLAGKanmX
JRy15445	∆	hmlα2∆::CRE, hmlαp*Rap1bs-mutation, ura3∆::pGPD:loxP:yEmRFP;tCYC1:hygMX:loxP:yEGFP:tADH1; 3xV5_Rap1-N-terminal ; sir4∆::k.l.URA3; hmr∆::HygMX; mat∆::k.l.LEU2; TAF1-3xFLAGKanmX
JRY10790	a	hmlα2∆::CRE , ura3∆::pGPD:loxP:yEmRFP;tCYC1:hygMX:loxP:yEGFP:tADH1
JRY12923	∆	can1-100his3-11,15, leu2-3,112, -1, ura3, mat∆::K.lactisLEU2, TOR1(S1972I), fpr1::NAT, RPL13A-2xFKBP12::
JRy15446	∆	mat∆::kanMX lys2 his3-11,15 leu2-3,112 can1-100 -1 ura3-1 hmrD::hygMX; hmlαp*Rap1bs-mutation
JRy15447	∆	mat∆::kanMX lys2 his3-11,15 leu2-3,112 can1-100 -1 ura3-1 hmrD::hygMX;hmlαp*Rap1bs-mutation
JRy15449	∆	mat∆::kanMX lys2 his3-11,15 leu2-3,112 can1-100 -1 ura3-1 hmrD::hygMX sir3D::K.l.URA3; hmlαp*Rap1bs-mutation
JRy15450	∆	mat∆::kanMX lys2 his3-11,15 leu2-3,112 can1-100 -1 ura3-1 hmrD::hygMX sir3D::K.l.URA3; hmlαp*Rap1bs-mutation
JRY14511	a	MATa can1-100 his3-11,15 leu2-3,112 lys2 ura3D::GPDpro-loxP-yEmRFP-CYC1term-HygMX-loxP-yEGFP-ADH1term hmlα2∆::CRE hmlαp*Rap1bs-mutation
JRY14513	a	MATa can1-100 his3-11,15 leu2-3,112 lys2 ura3D::GPDpro-loxP-yEmRFP-CYC1term-HygMX-loxP-yEGFP-ADH1term hmlα2∆::CRE hmlαp*Rap1bs-mutation sir1∆::LEU2
JRY14514	a	MATa can1-100 his3-11,15 leu2-3,112 lys2 ura3D::GPDpro-loxP-yEmRFP-CYC1term-HygMX-loxP-yEGFP-ADH1term hmlα2∆::CRE sir1∆::LEU2
JRY14515	a	MATa can1-100 his3-11,15 leu2-3,112 lys2 ura3D::GPDpro-loxP-yEmRFP-CYC1term-KanMX-loxP-yEGFP-ADH1term hmlα2∆::CRE hmlαp*Rap1bs-mutation)
JRY14517	a	MATa can1-100 his3-11,15 leu2-3,112 lys2 ura3D::GPDpro-loxP-yEmRFP-CYC1term-KanMX-loxP-yEGFP-ADH1term hmlα2∆::CRE hmlαp*Rap1bs-mutation sir1∆::LEU2
JRY14518	a	MATa can1-100 his3-11,15 leu2-3,112 lys2 hmr∆::NatMX ura3D::GPDpro-loxP-yEmRFP-CYC1term-HygMX-loxP-yEGFP-ADH1term hmlα2∆::CRE hmlαp*Rap1bs-mutation sir1∆::LEU2
JRY14520	a	MATa can1-100 his3-11,15 leu2-3,112 lys2 hmr∆::NatMX ura3D::GPDpro-loxP-yEmRFP-CYC1term-HygMX-loxP-yEGFP-ADH1term hmlα2∆::CRE sir1∆::LEU2
JRY14521	a	MATa can1-100 his3-11,15 leu2-3,112 lys2 hmr∆::NatMX ura3D::GPDpro-loxP-yEmRFP-CYC1term-KanMX-loxP-yEGFP-ADH1term hmlα2∆::CRE hmlαp*Rap1bs-mutation
