# Supplementary material for: Context-dependent function of the transcriptional regulator Rap1 in gene silencing and activation in Saccharomyces cerevisiae
Source: Proc Natl Acad Sci U S A. 2023 Sep 28;120(40):e2304343120. doi: 10.1073/pnas.2304343120 (PMC10556627; doi:10.1073/pnas.2304343120)
Supplement: Supplementary file 3 — Dataset S02 (XLSX) [file pnas.2304343120.sd02.xlsx]

## Sheet: Datset_S2
Oligonucleotide Sequence (5´-> 3´)	Description
GACTTTGGTGCAGTTTCAAAATCATC	F-oligo for Rap1 N-term Cas9 guideRNA
AAACGATGATTTTGAAACTGCACCAA	R-oligo for Rap1 N-term Cas9 gRNA
CTACATAAGACACTATTTGCGTACAGATTATCTCAATATGggtaaacctatacctaatcc	Forward primer for amplifying 3xV5 to put into N-term of Rap1
CATATTCTGCTGGTGCAGTTTCAAAATCATCTCGACTAGAtgtactatccagtcctaata	Reverse primer for amplifying 3xV5 to put into N-term of Rap1
GACTTT GGTTTTGTTTGGGATGCAAT	F gRNA for alpha2P rap1bs mutation
AAAC ATTGCATCCCAAACAAAACC AA	R gRNA for alpha2P rap1bs mutation
ATATTTTTAAGTTCCAACATTTTATGTTTCAAAACATTAATGATGTCTGtcTTTTGTTTG	F repair template for alpa2p rap1bs mutation
TGATGTACTTTTCTACATTGGGAAGCAATAAATTGCATCCCAAACAAAAgaCAGACATCA	R repair template for alpa2p rap1bs mutation
GACTTT acatgaaattctatcttaat	F guide for s paradoxus Rap1-2xV5
AAAC attaagatagaatttcatgt AA	R guide for s paradoxus Rap1-2xV5
gtgagtggtcctcctctgtcaaacatgaaattctatcttaatggaggtggtggtggttct	F repair for inserting Rap1-134(FRB-2xV5) into s paradoxus
gatcaatgtcattcaaagaatcatgcgcatcagcgtcgcgtgagtccagtcctagcagtg	R repair for inserting Rap1-134(FRB-2xV5) into s paradoxus
GACTTTATTCTATCTTAATCGCGACG	F primer for sgRNA at aa134 in Rap1 in S cerevisiae
AAACCGTCGCGATTAAGATAGAATA	R primer for sgRNA at aa134 in Rap1 in S cerevisiae
AAGTGGTCCTCCTCTGTCAAATATGAAATTCTATCTTAATGGAGGTGGTGGTGGTTCT	F primer to amplify (FRB-2xV5) to insert into cerevisiae Rap1-134
GATCAATATCATTTAAAGAGTCATGCGCATCAGCGTCGCGTGAGTCCAGTCCTAGCAGTG	R primer to amplify (FRB-2xV5) to insert into cerevisiae Rap1-134
CTTTTCGATGGATGAAGAATTCAAAAATATGGACTGCATTCGGATCCCCGGGTTAATTAA	F primer to add 13xMyc-KanMX to Sir3
GCATATCTATGGCGGAAGTGAAAATGAATGTTGGTGGTCAGAATTCGAGCTCGTTTAAAC	R primer to add 13xMyc-KanMX to Sir3
AATGGGTAATACTGGATCAGGAGGGTATGATAATGCTTGGagggaacaaaagctggag	F primer to add 3xFLAG-kanmx to RPB3-cterm
CTTGTTTTTTTTCCTCTATTACGCCCACTTGAGAACTACAGTATAGCGACCAGCATTCAC	R primer to add 3xFLAG-kanmx to RPB3-cterm
TAAAAGAGGCAGAGGCGCCTTGGTAGATAGTGACGATGAA agggaacaaaagctggag	F primer to add 3xFLAG-kanmx to ELF1-cterm
GACCTAAGTAAATATTGTTTTTTCTCAGGACCGGATTA CAGTATAGCGACCAGCATTCAC	R primer to add 3xFLAG-kanmx to ELF1-cterm
TGTAGTGTCTTTGGATAACTTACCGGGCGTTGAAAAGAAA agggaacaaaagctggag	F primer to add 3xFLAG-kanmx to SUA7-cterm
TTCTTGTTCCTATAATTTACTGTTTTATCACTTCATTA CAGTATAGCGACCAGCATTCAC	R primer to add 3xFLAG-kanmx to SUA7-cterm
TCCAATGTATAGCAGTAAAGATAACCCTGCTTCACCAAAG agggaacaaaagctggag	F primer to add 3xFLAG-kanmx to TAF1-cterm
AAGTTTTATTCGATCAATACATCGTTATACTGAATCTA CAGTATAGCGACCAGCATTCAC	R primer to add 3xFLAG-kanmx to TAF1-cterm
GACTTTATTCTATCTTAATCGCGACG	F primer for sgRNA at aa134 in Rap1
AAACCGTCGCGATTAAGATAGAATA	R primer for sgRNA at aa134 in Rap1
AAGTGGTCCTCCTCTGTCAAATATGAAATTCTATCTTAATGGAGGTGGTGGTGGTTCT	F primer to amplify 2xV5-FRB to insert into Rap1-134
GATCAATATCATTTAAAGAGTCATGCGCATCAGCGTCGCGTGAGTCCAGTCCTAGCAGTG	R primer to amplify 2xV5-FRB to insert into Rap1-134
cgttcgaacgcactgatttcgac	Cre qPCR F
gatcctggcaatttcggctatacg	Cre qPCR R
CGTTGCCATGTTGTTGTATG	ALG9 qPCR F
GCCAGCCTAGTATACTAGCC	ALG9 qPCR R
TCCACAAATCACAGATGAGT	alpha2 CDS qPCR F
GTTGGCCCTAGATAAGAATCC	alpha2 CDS qPCR R
AAGTTCCAACATTTTATGTTTC	alpha2-P qPCR F
CATAAAAAGTGAAGGTTAAAAGAAG	alpha2-P qPCR R
TTGTATTAGACGAGGGACGCAGTGATTTTTGTGTTTGTTTTTAATTAATTGTGGGATAGGATAGTACCAACTCTTGGAGGAGAGCATTGTGAGTTGTCCAGTCTCTGAAGTTAACTAGTAAGTTTGCGGAGTCAAAGGCGGATGGCTTTTGCCATTTGTGACAGTTGTGCGGCAGCATCTTATTGAAATAGAGCTGTATTCTGAAGTCCTCTTGTAGAACATCATCCATAGTAAAAAGTAAATCGTCCTGTCCGATTACGAGCTGTAGTAGTGCTGAGACCCTCTGTATATTTACGTTGCGATGAAGAAGGTAATGGGCGATATATTGATACAATTCCTGAGTTGCATCTTGGATTGAGTTTACGAAGGGTGGCCAGACGGCCAGAAACCTCCAGCCGG…	geneBlock 1 for unique HML
AATAGAAAAGAGCTTTTTATTTATGTCTAGTATGCTGGATTAAAACTCATCTGTGATTTGTGGATTTAGAAGGTCTTTAATGGGTATTTTATTCATTTTTACTTGCTTATCTTCCTTTTTTTCTTGCCCAGTTCTAAGCTGATTTCAATCTCTCCATTATATATATTTTTAAGTTCCAACATTTTAAGTTACAAAACATTAATGATGTCTGGGTTTTGTTTCGGATGCAATTTATTGCTTCCCAATGTAGAATAGTACATCATATGAAACAACTTAAACTCATAACTACTTCTTTTAACCTTCACTTTTTAAGAAATGTATCAACCATATATAATAACTTATTAGACGACATTCACAATATGTTTACATCGAAGCCTGCTTTCAAAATTAAGAACAAGG…	geneBlock 2 for unique HML
CAAACACCTTTCACAATAAGATTTTTATATCTAGCGCACATAGAATGAAATGTAAACAAAGATTTCAGAAAAATCGTCATTCAAACCTTGTATTAGACGAGGGACGCAGTGATTTTTGTGTTTGTTTTTAATTAATTGTGGGATAGGATAGTACCAACTCTTGGAGGAGAGCATTGTGAGTTGTCCAGTCTCTGAAGTTAACTAGTAAGTTTGCGGAGTCAAAGGCGGATGGCTTTTGCCATTTGTGACAGTTGTGCGGCAGCATCTTATTGAAATAGAGCTGTATTCTGAAGTCCTCTTGTAGAACATCATCCATAGTAAAAAGTAAATCGTCCTGTCCGATTACGAGCTGTAGTAGTGCTGAGACCCTCTGTATATTTACGTTGCGATGAAGAAGGT…	sequence of unique HML used in strains for Figures 4 and 5
