# Supplementary material for: Context-dependent function of the transcriptional regulator Rap1 in gene silencing and activation in Saccharomyces cerevisiae
Source: Proc Natl Acad Sci U S A. 2023 Sep 28;120(40):e2304343120. doi: 10.1073/pnas.2304343120 (PMC10556627; doi:10.1073/pnas.2304343120)
Supplement: Supplementary file 4 — Dataset S03 (XLSX) [file pnas.2304343120.sd03.xlsx]

## Sheet: Dataset_S3
Chr	start	end	avg_readcount_WT	avg_readcount_MUT	WT/MUT
III	13427	13628	94.1713	13.1805	7.14473
VII	884181	884382	62.3511	25.2147	2.4728
XII	1071545	1071746	639.488	335.932	1.90363
XVI	943096	943297	13.7052	8.0061	1.71185
XII	636389	636590	29.5645	17.8156	1.65947
XIV	784074	784275	14680.5	9675.63	1.51726
II	5596	5797	77.3089	50.9933	1.51606
XVI	244085	244286	82.8369	54.862	1.50991
XV	6	207	1864.97	1240.23	1.50373
XIV	6546	6747	2094.4	1405.36	1.49029
XI	0	200	1623.67	1092.21	1.48659
XIII	924256	924431	1350.48	910.43	1.48335
XI	322453	322654	23.0045	15.6995	1.4653
IV	1525294	1525495	1093.53	747.444	1.46302
X	745541	745742	1610.17	1104.92	1.45728
II	628431	628632	11.1474	7.71693	1.44454
XI	666575	666776	7461.24	5172.64	1.44244
V	246683	246884	12.4599	8.67914	1.43562
XII	460099	460300	505.248	352.509	1.43329
III	121	322	13118.9	9183.68	1.4285
XV	21500	21701	9.8783	6.94307	1.42276
XII	759075	759276	12.3065	8.70135	1.41432
X	47483	47684	20.9042	14.8262	1.40995
XV	956579	956780	16.5125	11.8292	1.39591
VIII	556823	557024	5340.36	3828.02	1.39507
XIV	241454	241655	21.2704	15.286	1.39149
XIII	797969	798170	16.6441	11.9795	1.38938
X	669241	669442	25.2463	18.2107	1.38635
XII	11155	11356	5757	4160.11	1.38386
XII	728358	728559	13.7755	9.98963	1.37898
XII	370666	370867	118.368	86.0662	1.37531
VIII	1	202	284.564	207.381	1.37218
IV	525093	525294	75.1827	55.0955	1.36459
XIII	433576	433777	41.3025	30.2991	1.36316
VIII	562367	562568	17113.3	12569.5	1.3615
VIII	293389	293590	16.3582	12.0193	1.361
IV	872518	872719	10.3411	7.60562	1.35967
XI	67815	68016	90.5385	66.6378	1.35867
II	798936	799137	17.2341	12.7011	1.35689
V	242279	242480	32.9815	24.4716	1.34775
IV	654772	654973	11.7857	8.75392	1.34633
XI	362245	362446	32.0463	23.8476	1.3438
X	220297	220498	12.5303	9.33314	1.34256
X	291187	291388	14.3566	10.7162	1.33971
XV	168103	168304	142.674	106.936	1.3342
XVI	453558	453759	15.5498	11.6661	1.3329
IV	721836	722037	13.5799	10.1945	1.33208
XII	710632	710833	123.367	92.8175	1.32913
II	307953	308154	9.98448	7.52581	1.3267
VII	291697	291898	146.551	110.591	1.32517
XII	460427	460628	534.452	403.607	1.32419
XVI	404595	404796	97.6184	73.7382	1.32385
XV	1070922	1071123	77.5289	58.6856	1.32109
XIII	306615	306816	9.41005	7.13539	1.31879
VII	592537	592738	12.8486	9.75102	1.31766
XIII	282924	283125	15.8595	12.0422	1.317
XV	968179	968380	87.2776	66.3544	1.31532
XIII	26172	26373	10.9196	8.30212	1.31527
XV	989406	989607	11.1306	8.4627	1.31525
XII	1064989	1065190	2834.66	2156.08	1.31473
IV	976559	976760	22.8805	17.4072	1.31442
V	522805	523006	56.2694	42.8316	1.31374
II	165147	165348	47.4916	36.1757	1.3128
XVI	829140	829341	28.4095	21.6595	1.31164
XI	425951	426152	9.66486	7.37008	1.31136
XI	166019	166220	25.1706	19.1956	1.31127
IV	1429172	1429373	10.129	7.72899	1.31052
I	0	198	684.115	522.349	1.30969
XII	950168	950369	24.3298	18.5918	1.30863
XIII	408353	408554	9.27163	7.0875	1.30817
II	681958	682159	103.472	79.1877	1.30666
X	265524	265725	69.5671	53.2451	1.30654
III	163970	164171	199.483	152.881	1.30482
X	140161	140362	44.4852	34.0965	1.30468
V	6244	6445	149.693	114.781	1.30416
V	491114	491315	42.1392	32.3268	1.30354
IV	1259637	1259838	114.409	87.7917	1.30318
XV	987184	987385	15.389	11.8308	1.30075
XII	980808	981009	11.0016	8.47873	1.29756
XV	908907	909108	27.0001	20.8152	1.29713
XII	903422	903623	112.415	86.6753	1.29697
XV	978864	979065	110.169	85.054	1.29528
IV	1087067	1087268	13.5152	10.4379	1.29482
XIII	772530	772731	16.9191	13.075	1.29401
XII	5633	5834	4025.57	3112.15	1.2935
XIV	345557	345758	62.508	48.3627	1.29248
XV	1004139	1004340	86.2472	66.7423	1.29224
II	202297	202498	10.9723	8.49128	1.29219
IV	636179	636380	9.86918	7.64741	1.29053
IX	389021	389222	12.1222	9.39412	1.29041
XII	1012146	1012347	151.292	117.348	1.28926
VI	270019	270161	1091.37	847.665	1.2875
IV	835899	836100	202.047	157.001	1.28692
XV	161153	161354	95.021	73.9174	1.2855
XVI	921224	921425	12.8406	9.98972	1.28538
X	0	201	1756.67	1368.28	1.28385
XVI	369564	369765	30.1024	23.4514	1.28361
VII	10223	10424	65.7901	51.269	1.28323
VII	856768	856969	75.3611	58.7456	1.28284
XV	1091083	1091284	495.718	386.606	1.28223
XI	164673	164874	44.1716	34.4785	1.28113
VII	1084421	1084622	65.1518	50.8773	1.28057
XI	99743	99944	61.3726	47.9492	1.27995
VIII	548598	548799	17.6355	13.787	1.27914
XI	258713	258914	40.2872	31.5429	1.27722
XV	1084665	1084866	99.4894	77.9327	1.27661
XVI	228017	228218	18.8962	14.8038	1.27644
XII	463525	463726	2964.16	2322.72	1.27616
XII	454388	454589	2971.63	2329.48	1.27566
VIII	450787	450988	7.9201	6.21043	1.27529
VI	4639	4840	4704.58	3691.31	1.2745
VIII	353381	353582	51.8142	40.6747	1.27387
XIII	465730	465931	44.406	34.871	1.27344
XII	468556	468757	414.352	325.656	1.27236
I	71040	71241	54.498	42.8805	1.27093
XII	424231	424432	60.6476	47.7213	1.27087
V	110577	110778	101.092	79.564	1.27057
VIII	461276	461477	11.3175	8.9076	1.27054
XV	970979	971180	33.1964	26.1407	1.26991
XII	1019073	1019274	213.891	168.703	1.26786
III	68846	69047	60.3281	47.5871	1.26774
XII	1	202	3815.92	3013.25	1.26638
XI	642772	642973	30.7951	24.333	1.26557
IV	974326	974527	13.0885	10.3508	1.26449
IV	600140	600341	22.1068	17.4995	1.26328
XVI	114641	114842	10.3602	8.20331	1.26293
IV	675653	675854	18.9244	14.9878	1.26266
XIV	281614	281815	28.8346	22.8373	1.26261
XI	385108	385309	24.9396	19.7639	1.26187
XI	114911	115112	42.291	33.5483	1.2606
XIII	859014	859215	18.2518	14.481	1.2604
I	141753	141954	10.1732	8.07847	1.2593
X	6674	6875	23.1088	18.3509	1.25928
VII	807830	808031	45.5995	36.2663	1.25735
IX	316273	316474	486.551	387.245	1.25644
VII	371257	371458	148.907	118.571	1.25584
VIII	175104	175305	112.382	89.4932	1.25576
XV	109757	109958	108.711	86.5709	1.25574
XV	216372	216573	248.142	197.642	1.25552
V	141054	141255	58.784	46.8423	1.25493
II	373203	373404	21.3524	17.0225	1.25436
IX	267980	268181	8.01373	6.39349	1.25342
II	126117	126318	10.7094	8.54762	1.25291
VIII	75064	75265	226.927	181.177	1.25251
XIII	298624	298825	160.568	128.394	1.25059
V	261485	261686	11.3157	9.04909	1.25047
XII	490066	490267	177.465	141.93	1.25037
XVI	641384	641585	17.1022	13.6832	1.24987
II	614165	614366	47.5434	38.0777	1.24859
V	321937	322138	69.3003	55.5142	1.24834
IX	6694	6895	23.2209	18.6058	1.24805
XIII	302877	303078	63.7015	51.0588	1.24761
IX	131862	132063	25.912	20.7738	1.24734
II	71157	71358	23.2768	18.663	1.24721
V	517531	517732	9.36978	7.51264	1.2472
VII	1060085	1060286	51.9805	41.6852	1.24698
XII	924578	924779	115.621	92.9227	1.24428
IV	539004	539205	95.238	76.5654	1.24388
XIV	764067	764268	86.5921	69.628	1.24364
II	60939	61140	198.331	159.539	1.24315
XIV	663861	664062	10.8479	8.72837	1.24283
XIII	552967	553168	127.934	102.962	1.24253
XI	614201	614402	125.001	100.613	1.2424
IV	0	197	2701.76	2174.99	1.2422
I	68338	68539	36.1162	29.0757	1.24215
IV	125371	125572	123.599	99.5364	1.24175
XVI	280023	280224	98.8297	79.6133	1.24137
XII	673944	674145	176.003	141.833	1.24092
XV	232073	232274	53.6254	43.2471	1.23998
I	82020	82221	130.612	105.368	1.23958
XIV	355502	355703	43.4771	35.0815	1.23932
VI	95557	95758	174.498	140.807	1.23927
XI	327873	328074	11.3218	9.13989	1.23873
XII	451828	452029	500.013	403.705	1.23856
IV	392587	392788	71.2642	57.5873	1.2375
XIII	2	203	517.131	417.966	1.23726
IV	727637	727838	11.9053	9.62778	1.23656
V	222213	222414	12.4185	10.0491	1.23577
XV	520636	520837	8.73483	7.07192	1.23514
XII	459614	459815	847.764	686.387	1.23511
XII	346349	346550	96.5371	78.1619	1.23509
IX	5	206	2774.94	2246.89	1.23501
VII	254235	254436	369.239	299.002	1.23491
X	545462	545663	149.748	121.332	1.23419
XII	39531	39732	12.5282	10.1593	1.23317
IX	254278	254479	123.623	100.371	1.23166
XII	568133	568334	22.2666	18.0892	1.23094
IV	1013744	1013945	82.8483	67.3768	1.22963
XV	668173	668374	11.9181	9.69374	1.22947
XI	382227	382428	103.378	84.0848	1.22945
XVI	575207	575408	35.9355	29.2424	1.22888
VIII	296942	297143	82.0618	66.7844	1.22876
XII	282561	282762	75.7244	61.635	1.22859
IV	159305	159506	47.6	38.7941	1.22699
III	14938	15139	69.6226	56.8064	1.22561
VII	1000359	1000560	70.3846	57.4591	1.22495
XV	558742	558943	61.7325	50.5174	1.22201
VII	149220	149421	254.848	208.589	1.22177
IV	1062875	1063076	95.8774	78.5478	1.22063
XV	391605	391806	23.8597	19.5471	1.22062
XIV	499324	499525	112.996	92.5875	1.22042
XIV	22709	22910	78.6804	64.4877	1.22008
VIII	36177	36378	29.7667	24.4098	1.21946
V	214779	214980	88.6257	72.6766	1.21945
XII	157770	157971	57.6555	47.3319	1.21811
IV	680280	680481	19.2861	15.8389	1.21764
VII	534903	535104	257.637	211.608	1.21752
XI	488127	488328	13.3875	10.9964	1.21744
XVI	700073	700274	241.122	198.1	1.21717
VII	323895	324096	9.54337	7.84293	1.21681
XII	921742	921943	115.862	95.2462	1.21645
XV	94559	94760	135.199	111.155	1.21631
XIII	500872	501073	32.4773	26.7342	1.21482
XII	234599	234800	78.247	64.4222	1.2146
XIII	675178	675379	36.9197	30.44	1.21287
XIII	296850	297051	164.047	135.263	1.2128
XI	618908	619109	234.32	193.224	1.21268
X	294345	294546	18.1591	14.9761	1.21254
X	75445	75646	221.923	183.036	1.21245
XII	498580	498781	132.048	108.935	1.21218
XVI	6290	6491	100.179	82.6723	1.21176
X	391491	391692	96.3197	79.4966	1.21162
III	78854	79055	97.646	80.6047	1.21142
XII	796542	796743	317.056	261.774	1.21118
XVI	302727	302928	72.2634	59.6868	1.21071
IV	358159	358360	48.5895	40.1562	1.21001
VIII	148990	149191	81.8892	67.6827	1.2099
XII	453803	454004	854.791	706.53	1.20984
XII	713272	713473	251.573	208.041	1.20925
VII	667809	668010	16.7517	13.8589	1.20873
IV	217265	217466	158.737	131.405	1.208
IX	248700	248901	31.3172	25.9324	1.20765
IX	177652	177853	14.1475	11.7157	1.20757
II	592976	593177	167.607	138.826	1.20732
VII	228532	228733	28.5702	23.6695	1.20705
V	305897	306098	363.901	301.556	1.20674
XII	462942	463143	856.949	710.237	1.20657
IV	579117	579318	71.6973	59.4686	1.20563
IV	1278703	1278904	11.3597	9.42407	1.20539
VII	774420	774621	74.2246	61.6049	1.20485
X	160066	160267	80.9125	67.1643	1.2047
VI	183276	183477	18.3186	15.2092	1.20444
III	294559	294760	20.9012	17.355	1.20433
XV	391065	391266	29.6968	24.6618	1.20416
IV	1016139	1016340	10.5083	8.72944	1.20378
XV	1010805	1011006	33.8917	28.1596	1.20356
II	304212	304413	11.1576	9.27528	1.20294
VI	106593	106794	118.269	98.3745	1.20223
XVI	340561	340762	68.0873	56.6522	1.20185
XV	882191	882392	72.4597	60.3367	1.20092
XVI	520260	520461	138.042	114.981	1.20056
XVI	947785	947986	28.0264	23.346	1.20048
IX	382196	382397	73.9568	61.6584	1.19946
XII	65420	65621	56.4751	47.0895	1.19931
XVI	653851	654052	44.276	36.9247	1.19909
IX	291967	292168	8.89882	7.4222	1.19895
X	572978	573179	12.6957	10.5953	1.19824
XII	645858	646059	58.3396	48.7042	1.19784
XIV	89941	90142	92.2823	77.0752	1.1973
XV	1028806	1029007	184.278	153.932	1.19714
VII	368420	368621	57.1013	47.7183	1.19663
II	615084	615285	17.7202	14.809	1.19658
XVI	627448	627649	90.3873	75.5404	1.19654
XV	673737	673938	39.1929	32.7712	1.19596
XV	431831	432032	33.0965	27.6877	1.19535
II	362630	362831	35.8177	29.9656	1.19529
III	292763	292964	39.1624	32.8035	1.19385
VII	547461	547662	13.2534	11.1104	1.19288
V	13320	13521	73.0743	61.3067	1.19195
VII	98130	98331	17.3399	14.5543	1.19139
XIV	349246	349447	26.4563	22.2107	1.19115
XIII	146003	146204	167.147	140.494	1.18971
XIV	323653	323854	12.4529	10.4679	1.18963
IV	222037	222238	137.565	115.646	1.18954
V	221616	221817	41.5571	34.9652	1.18853
XV	505203	505404	207.445	174.663	1.18769
IV	1116870	1117071	85.742	72.2613	1.18656
XII	922228	922429	221.237	186.58	1.18575
III	137589	137790	26.9301	22.7162	1.1855
XVI	188680	188881	89.7875	75.7816	1.18482
VI	223960	224161	64.2023	54.247	1.18352
V	140586	140787	279.661	236.404	1.18298
V	335451	335652	8.66991	7.32891	1.18297
XV	533752	533953	14.7903	12.504	1.18285
II	332432	332633	291.39	246.424	1.18247
X	690619	690820	117.247	99.1608	1.18239
XIII	756332	756533	49.6074	41.9716	1.18193
XV	514443	514644	80.3502	68.0071	1.1815
XVI	135531	135732	76.8311	65.1099	1.18002
XV	1025762	1025963	55.7452	47.2492	1.17981
III	59173	59374	96.8183	82.161	1.1784
II	391672	391873	9.08604	7.71755	1.17732
X	73481	73682	168.841	143.678	1.17513
VII	905492	905693	20.9072	17.8019	1.17444
XVI	172839	173040	50.0847	42.692	1.17316
XI	658984	659185	11.0314	9.40774	1.17259
VII	974516	974717	8.43399	7.19819	1.17168
XIII	91643	91844	46.4521	39.6949	1.17023
X	90149	90350	189.263	161.734	1.17021
XVI	411950	412151	23.1848	19.8127	1.1702
IV	411357	411558	189.236	161.821	1.16942
II	792584	792785	8.84953	7.56921	1.16915
XIII	720686	720887	36.3401	31.096	1.16864
IV	1450945	1451146	69.0125	59.0729	1.16826
XIV	578856	579057	8.98827	7.69842	1.16755
IX	232746	232947	51.1908	43.8697	1.16688
XIV	586878	587079	17.2965	14.8237	1.16682
XI	260346	260547	10.2565	8.79313	1.16643
I	143345	143546	9.29155	7.96693	1.16627
X	391887	392088	122.129	104.883	1.16443
XVI	378733	378934	127.363	109.426	1.16392
XIII	442298	442499	17.0463	14.6493	1.16362
XV	901441	901642	64.9898	55.8556	1.16353
IX	438780	438981	33.6522	28.9287	1.16328
V	69090	69291	108.468	93.3695	1.16171
VII	788424	788625	245.846	211.795	1.16078
IV	308087	308288	113.453	97.9226	1.1586
XII	85942	86143	16.1385	13.9315	1.15842
VII	483410	483611	101.932	88.0524	1.15762
VII	555412	555613	121.291	104.788	1.15749
II	181392	181593	101.167	87.4419	1.15696
IV	117274	117475	256.642	222.274	1.15462
VII	920004	920205	52.8645	45.8993	1.15175
VII	352364	352565	21.1905	18.3986	1.15175
III	11145	11346	56.2205	48.8198	1.15159
XIV	51717	51918	37.1748	32.3038	1.15079
VIII	362663	362864	12.1611	10.5744	1.15005
II	107697	107898	54.3603	47.3145	1.14891
III	125555	125756	9.10574	7.93017	1.14824
XII	48812	49013	140.227	122.157	1.14793
IV	413252	413453	41.9346	36.533	1.14786
XIV	356542	356743	14.3255	12.483	1.1476
XVI	121432	121633	32.5478	28.3631	1.14754
XIII	124399	124600	156.443	136.4	1.14694
XII	147639	147840	24.1347	21.0446	1.14683
X	703349	703550	199.956	174.358	1.14681
XVI	672260	672461	17.9074	15.6165	1.1467
XII	781559	781760	238.964	208.649	1.14529
II	415577	415778	158.89	138.744	1.1452
IV	130677	130878	162.782	142.145	1.14518
XV	69188	69389	40.032	34.9573	1.14517
IV	1359508	1359709	187.402	163.749	1.14445
XVI	732022	732223	239.618	209.39	1.14437
IV	998443	998644	16.5084	14.4274	1.14424
VII	649053	649254	144.968	126.752	1.14372
XI	118358	118559	74.4078	65.2237	1.14081
VIII	126011	126212	180.058	157.852	1.14067
IX	257423	257624	112.915	99.0703	1.13974
XV	79854	80055	145.405	127.749	1.1382
XII	202700	202901	23.7611	20.8818	1.13788
XIV	302322	302523	21.7916	19.1529	1.13777
XV	960253	960454	42.3487	37.2747	1.13612
I	48260	48461	45.6424	40.1803	1.13594
XIII	523448	523649	29.7141	26.1692	1.13546
IV	43682	43883	25.3333	22.3468	1.13364
IV	575882	576083	21.7732	19.2122	1.1333
XVI	866502	866703	45.7686	40.4532	1.1314
IV	556716	556917	15.1966	13.4369	1.13095
VI	65068	65269	115.074	101.776	1.13067
XIV	434604	434805	51.3715	45.4392	1.13055
II	477134	477335	242.53	214.536	1.13048
VII	74285	74486	12.0302	10.648	1.12981
VI	224929	225130	23.0107	20.4003	1.12796
IV	321719	321920	65.5877	58.2289	1.12638
V	514217	514418	10.4513	9.27995	1.12622
X	675918	676119	33.2803	29.5863	1.12485
XIII	453582	453783	28.8334	25.6411	1.1245
XVI	739786	739987	24.356	21.6619	1.12437
X	246252	246453	41.6188	37.0219	1.12417
XIII	732122	732323	136.22	121.388	1.12219
XIII	325578	325779	10.9878	9.7934	1.12196
XV	826073	826274	21.3837	19.0826	1.12059
VII	849366	849567	22.8908	20.4292	1.12049
VII	277118	277319	122.989	109.9	1.1191
VII	1011222	1011423	54.8867	49.077	1.11838
XII	241732	241933	165.298	147.851	1.118
X	607876	608077	72.8775	65.2052	1.11766
XIV	169769	169970	30.8122	27.5953	1.11657
XV	678913	679114	107.27	96.2504	1.11449
IV	1441244	1441445	15.6279	14.0296	1.11392
V	570244	570445	116.807	104.951	1.11297
V	423183	423384	128.453	115.575	1.11142
XI	108823	109024	113.155	101.891	1.11055
XII	932184	932385	224.723	202.483	1.10984
XIV	63207	63408	220.76	198.983	1.10944
XI	158310	158511	108.224	97.6367	1.10843
V	343143	343344	15.0558	13.585	1.10827
XII	187368	187569	18.4724	16.6686	1.10822
VII	438641	438842	129.788	117.125	1.10812
X	345761	345962	22.9975	20.7719	1.10714
XV	866656	866857	195.303	176.416	1.10706
XIII	5447	5648	713.994	645.287	1.10648
X	521091	521292	13.6688	12.3674	1.10523
VII	958470	958671	15.8597	14.352	1.10505
X	651343	651544	98.8527	89.5156	1.10431
VI	90753	90954	30.4361	27.5638	1.10421
X	639585	639786	17.6625	16.0233	1.1023
VII	1083892	1084093	35.6476	32.356	1.10173
V	53613	53814	219.066	198.893	1.10143
XII	818899	819100	158.089	143.703	1.10011
VII	366140	366341	136.227	123.975	1.09882
XV	779796	779997	145.782	133.097	1.0953
XV	410221	410422	32.0852	29.3209	1.09428
XIII	650875	651076	47.9393	43.8168	1.09408
XV	639218	639419	61.612	56.3198	1.09397
IV	341338	341539	100.183	91.5798	1.09394
XI	408190	408391	24.3572	22.3646	1.0891
III	238725	238926	30.1203	27.6713	1.0885
V	396300	396501	154.72	142.143	1.08848
XII	262852	263053	46.536	42.7746	1.08793
IV	1301028	1301229	183.534	168.948	1.08634
XII	805482	805683	42.88	39.592	1.08305
XII	897772	897973	95.2808	88.0122	1.08259
XIII	733280	733481	33.6448	31.0921	1.0821
XIV	495287	495488	188.056	173.835	1.08181
XII	1041533	1041734	30.7987	28.4766	1.08154
XI	431432	431633	77.5166	71.7185	1.08084
V	270400	270601	55.5279	51.3861	1.0806
XIII	551477	551678	231.922	214.644	1.08049
VIII	214134	214335	9.74976	9.02506	1.0803
XI	551294	551495	18.6537	17.2672	1.0803
XVI	76428	76629	164.56	152.349	1.08015
V	354915	355116	10.9198	10.1111	1.07997
VI	32130	32331	42.6082	39.4798	1.07924
V	85188	85389	180.396	167.344	1.07799
IX	68281	68482	86.784	80.5434	1.07748
XIV	444516	444717	87.5238	81.3551	1.07582
IV	1289142	1289343	27.5762	25.681	1.0738
XIII	225441	225642	146.524	136.698	1.07188
VII	310596	310797	159.656	148.995	1.07155
XIV	622510	622711	17.8487	16.6579	1.07149
XVI	943746	943947	14.0844	13.1464	1.07135
IV	1355759	1355960	49.8217	46.5919	1.06932
IX	353651	353852	16.5635	15.5118	1.06779
VIII	383028	383229	181.39	170.031	1.0668
X	617866	618067	9.99066	9.36634	1.06666
VIII	505906	506107	158.421	148.883	1.06406
XII	1028317	1028518	93.0117	87.4753	1.06329
VII	726516	726717	74.5839	70.1458	1.06327
X	7486	7687	55.3694	52.109	1.06257
XV	93011	93212	153.044	144.077	1.06224
XIII	224103	224304	61.3353	57.7582	1.06193
XI	282480	282681	20.7488	19.5497	1.06134
II	89692	89893	56.0974	52.8779	1.06089
IV	541833	542034	23.4337	22.0947	1.0606
IX	7502	7703	54.418	51.3545	1.05965
II	45084	45285	124.991	118.054	1.05876
II	605832	606033	162.055	153.121	1.05835
VIII	5255	5456	32.6843	30.9217	1.057
IX	99723	99924	165.345	156.499	1.05652
XVI	260	461	16.3017	15.4343	1.0562
II	167963	168164	59.5662	56.4111	1.05593
II	813070	813184	213.269	202.614	1.05258
II	604194	604395	143.307	136.222	1.05201
XII	732046	732247	10.5524	10.0377	1.05127
V	46889	47090	38.2363	36.4174	1.04995
VI	221811	222012	87.9547	83.8312	1.04919
II	589422	589623	24.9697	23.8059	1.04889
XVI	406279	406480	117.057	111.608	1.04883
XII	522212	522413	55.9401	53.3476	1.0486
XIII	754478	754679	73.1203	69.8116	1.04739
VIII	103969	104170	80.6066	77.1269	1.04512
XIV	613194	613395	34.3277	32.9247	1.04261
IV	1401338	1401539	76.7437	73.8152	1.03967
VII	1090656	1090857	23.2598	22.4284	1.03707
XIV	330863	331064	63.3444	61.1609	1.0357
XV	253858	254059	110.872	107.051	1.03569
XVI	281666	281867	57.9368	56.1215	1.03235
II	5919	6120	36.0018	35.0057	1.02846
XVI	747026	747227	22.9864	22.3894	1.02666
XVI	794571	794772	67.7694	66.0627	1.02583
VIII	6013	6214	13.4307	13.1215	1.02357
IV	229530	229731	62.0552	60.8379	1.02001
X	745086	745287	92.5024	90.7326	1.01951
VIII	25562	25763	35.3167	34.7934	1.01504
V	576579	576780	22.5965	22.3225	1.01227
V	569824	570025	38.5049	38.0894	1.01091
IV	491027	491228	74.8067	74.3285	1.00643
VII	232	433	13.1077	13.0362	1.00549
III	178792	178993	74.1954	73.8907	1.00412
VII	857288	857489	11.6227	11.6154	1.00063
III	315919	316120	40.1335	40.1424	0.999778
X	157529	157730	95.9194	96.3017	0.996031
IX	439496	439697	26.9984	27.1546	0.994248
XV	1084063	1084264	29.9939	30.1896	0.993516
XIV	73	274	28.3981	28.6929	0.989728
V	362249	362450	59.2264	60.0599	0.986122
III	295497	295698	21.9699	22.3566	0.982706
VII	505	706	3.88709	3.97699	0.977395
II	426	627	5.79079	5.93368	0.975919
V	442135	442336	14.2386	14.8307	0.960075
I	1176	1377	37.2	38.8416	0.957734
XII	797042	797243	22.9173	24.0723	0.952019
V	317	518	18.4989	19.9785	0.925941
XII	283165	283366	14.8126	16.0255	0.924318
IV	1531466	1531667	18.2493	19.8047	0.921464
II	812435	812636	25.1857	27.455	0.917345
II	294	495	5.67115	6.25494	0.906668
XII	1077691	1077892	18.2746	20.5668	0.888549
XVI	942480	942681	10.505	18.1643	0.578334
