# Supplementary material for: Context-dependent function of the transcriptional regulator Rap1 in gene silencing and activation in Saccharomyces cerevisiae
Source: Proc Natl Acad Sci U S A. 2023 Sep 28;120(40):e2304343120. doi: 10.1073/pnas.2304343120 (PMC10556627; doi:10.1073/pnas.2304343120)
Supplement: Supplementary file 5 — Dataset S04 (XLSX) [file pnas.2304343120.sd04.xlsx]

## Sheet: Sheet1
Sample	paradoxus_read-count
12923_IN	96141
12923_IP	34043
15237_00_IN	800923
15237_00_IP	7323681
15237_05_IN	477137
15237_05_IP	6542211
15237_10_IN	576633
15237_10_IP	8995076
15237_15_IN	374203
15237_15_IP	8954228
15237_20_IN	429757
15237_20_IP	9219038
15237_30_IN	559929
15237_30_IP	4397759
15237_45_IN	290097
15237_45_IP	6943291
15237_60_IN	505210
15237_60_IP	9022157
15238_00_IN	388272
15238_00_IP	5066384
15238_05_IN	326029
15238_05_IP	4792037
15238_10_IN	355776
15238_10_IP	5787202
15238_15_IN	299312
15238_15_IP	7884689
15238_20_IN	326824
15238_20_IP	8111206
15238_30_IN	321536
15238_30_IP	6907564
15238_45_IN	293409
15238_45_IP	7116357
15238_60_IN	521098
15238_60_IP	6380024
