# Supplementary material for: Context-dependent function of the transcriptional regulator Rap1 in gene silencing and activation in Saccharomyces cerevisiae
Source: Proc Natl Acad Sci U S A. 2023 Sep 28;120(40):e2304343120. doi: 10.1073/pnas.2304343120 (PMC10556627; doi:10.1073/pnas.2304343120)
Supplement: Supplementary file 6 — Dataset S05 (XLSX) [file pnas.2304343120.sd05.xlsx]

## Sheet: Dataset_S5
Peak	15237_00_IN	15237_00_IP	15237_05_IN	15237_05_IP	15237_10_IN	15237_10_IP	15237_15_IN	15237_15_IP	15237_20_IN	15237_20_IP	15237_30_IN	15237_30_IP	15237_45_IN	15237_45_IP	15237_60_IN	15237_60_IP	15238_00_IN	15238_00_IP	15238_05_IN	15238_05_IP	15238_10_IN	15238_10_IP	15238_15_IN	15238_15_IP	15238_20_IN	15238_20_IP	15238_30_IN	15238_30_IP	15238_45_IN	15238_45_IP	15238_60_IN	15238_60_IP
III_cer.119.420	834.038	13678.9	1031.15	15214	537.604	11521.5	1047.56	11531.2	5077.29	11770.6	898.328	19519.3	3643.61	14182	1179.71	11375.4	1403.66	18944.5	1582.68	19830.8	1292.95	17397.9	3778.67	12787.3	1796.07	12531.6	3688.54	13717.9	3193.49	13578.7	796.395	14882.2
III_cer.2133.2434	343.354	193.618	421.263	214.759	426.615	115.73	456.971	92.582	435.13	108.688	462.559	150.986	592.905	143.16	473.071	74.5941	777.805	236.263	914.029	254.589	702.689	157.416	684.904	85.8626	712.922	87.7798	737.087	102.207	862.278	94.9924	489.351	95.1407
III_cer.3360.3661	352.094	142.278	433.838	145.822	459.564	81.0443	486.367	62.652	518.898	75.7129	439.341	108.464	603.247	94.7677	514.637	57.525	690.238	158.89	1073.52	181.551	719.554	97.6292	865.318	53.6483	679.265	55.3555	936.132	67.8966	995.198	71.6659	543.084	74.2944
III_cer.4299.4600	282.174	98.9939	303.896	114.946	438.754	57.1424	331.371	47.2403	356.015	54.3441	312.54	69.8083	289.558	68.5554	328.576	41.5643	610.397	128.494	690.123	130.425	548.098	64.6254	487.785	39.6972	621.129	38.4653	457.181	52.6959	664.601	55.2249	276.34	49.6863
III_cer.11088.11389	184.787	596.831	213.775	728.653	254.928	309.947	259.218	273.279	165.21	259.897	230.386	218.975	134.438	151.657	211.793	108.732	440.413	801.558	386.469	933.841	359.777	605.992	220.506	334.699	406.947	279.613	214.595	209.625	296.514	166.518	130.494	169.905
III_cer.11807.12108	162.313	231.578	213.775	251.597	190.763	131.85	259.218	88.0031	265.266	88.9464	196.453	83.2242	348.159	85.4062	223.669	43.4486	386.327	271.791	503.023	307.802	317.616	165.019	454.375	82.4383	379.409	62.013	528.712	64.8564	426.026	52.555	253.311	57.3666
III_cer.12994.13295	143.584	797.55	222.158	880.742	225.447	419.896	261.89	301.534	186.152	252.629	185.738	191.006	144.779	129.622	191.999	73.9291	298.76	974.265	334.326	1068.23	334.48	673.037	200.46	338.377	336.573	237.079	217.705	167.063	221.534	124.221	115.141	107.993
III_cer.14504.14805	164.81	606.935	192.817	750.511	235.852	337.518	235.166	248.039	176.844	206.312	180.38	166.903	103.414	120.692	162.309	62.8453	355.421	892.747	355.797	937.18	362.588	557.264	180.414	283.588	364.11	222.408	186.604	156.061	293.106	112.839	159.279	106.269
III_cer.15251.15552	11.237	6.00791	25.15	7.03126	24.2789	3.44633	13.3617	3.01534	6.98069	3.68802	5.35782	3.41083	3.44712	3.16853	7.9175	1.33006	36.0572	6.90828	12.2688	10.434	42.1614	5.52944	23.387	3.29753	12.239	2.09587	3.11007	1.88199	17.0411	2.66991	3.83805	2.97805
III_cer.15270.15571	7.49136	6.28099	12.575	5.80843	15.6078	4.22453	8.01704	3.12701	11.6345	2.60331	10.7156	2.27389	17.2356	2.88048	15.835	2.43844	18.0286	6.31614	15.3361	7.30378	5.62151	3.28311	10.023	2.28291	24.478	1.84929	9.33021	3.18491	10.2246	2.10782	7.6761	2.03761
III_cer.58725.59026	206.012	591.506	255.692	607.44	282.675	455.249	312.665	321.971	579.397	344.938	260.747	318.117	375.736	283.007	253.36	230.433	450.715	770.964	696.257	715.145	469.396	543.268	434.329	354.358	507.919	329.791	522.492	321.387	501.007	320.951	308.963	308.463
III_cer.68397.68698	189.781	386.008	238.925	338.723	293.081	151.305	285.941	45.4534	218.728	30.6973	212.527	25.0127	310.241	25.0602	233.566	15.074	527.98	485.751	677.854	383.136	418.803	171.758	410.942	53.7751	397.768	29.9586	444.74	33.2968	432.843	22.3429	222.607	27.4294
III_cer.78410.78711	269.689	483.637	295.513	541.407	291.346	421.23	350.077	250.385	1268.16	212.929	298.252	161.901	575.67	158.138	356.287	125.469	571.764	735.633	840.416	679.252	486.261	513.374	745.042	286.505	495.68	224.134	873.93	202.966	507.824	181.975	385.724	177.742
III_cer.82369.82670	163.561	66.9062	176.05	65.727	211.573	20.7892	293.958	14.5183	276.901	15.2944	205.383	15.6898	182.698	17.4269	168.247	10.4188	316.788	103.822	349.662	89.3148	309.183	27.9928	521.195	16.1072	342.692	11.7122	485.171	16.938	422.618	14.6142	193.822	13.4796
III_cer.90759.91060	199.77	94.3515	249.404	89.8779	244.523	37.3538	307.32	18.427	423.495	18.874	242.888	20.0102	420.549	21.8916	265.236	17.4016	509.952	149.614	549.031	120.408	508.747	48.3826	641.471	22.5754	437.544	14.7943	528.712	22.7287	606.662	18.4083	247.554	19.1222
III_cer.107438.107739	172.301	58.5771	251.5	52.2759	287.878	18.7881	312.665	11.0562	223.382	10.0878	253.604	11.142	330.924	16.8508	281.071	11.1947	445.564	94.5447	536.762	63.2299	362.588	22.4634	504.49	13.5706	446.724	9.73961	606.464	14.0426	538.497	13.6306	282.097	14.8902
III_cer.123458.123759	211.007	90.8013	305.992	79.7895	284.41	34.0186	326.026	20.9957	395.572	18.0062	276.821	17.0541	403.313	25.3482	288.989	11.8597	473.895	125.928	696.257	103.088	466.586	43.1988	557.946	19.7852	406.947	17.1368	544.263	16.6484	514.64	22.2024	314.72	23.8244
III_cer.124571.124872	173.55	95.0342	207.488	62.8228	239.32	22.6791	296.63	11.9497	218.728	9.22005	201.811	12.0516	193.039	8.49741	176.164	8.9779	383.752	124.744	398.738	89.3148	371.02	32.4855	340.782	14.3316	397.768	9.36975	230.145	11.4367	272.657	9.97701	122.818	9.56109
III_cer.125115.125416	202.267	55.1635	257.788	47.996	280.941	18.4545	285.941	8.04089	204.767	6.72521	271.463	7.73121	175.803	8.64144	217.731	5.43107	388.903	77.9649	368.065	62.8125	393.506	27.1288	237.211	10.9072	474.261	7.27389	236.365	11.0024	391.944	9.97701	191.902	7.9937
III_cer.127590.127891	203.515	73.3238	249.404	69.2426	237.586	26.6813	307.32	15.1884	197.786	11.4979	266.105	17.5089	282.664	17.5709	287.009	9.53209	463.593	114.875	558.233	87.228	354.155	33.8678	557.946	17.7559	419.186	13.3149	478.951	17.6618	582.804	16.0194	255.23	19.1222
III_cer.142600.142901	206.012	72.0949	209.583	65.727	230.649	23.902	269.907	14.2949	428.149	17.1384	201.811	23.1936	379.184	21.6036	188.041	13.6331	388.903	98.4923	374.2	87.8541	399.128	39.0517	698.268	23.7169	410.007	13.6848	556.703	21.281	589.621	17.0031	168.874	17.2413
III_cer.162858.163159	202.267	82.3356	211.679	79.6367	265.333	44.1353	291.286	26.5796	190.806	23.4298	241.102	27.514	117.202	28.3727	215.752	22.1676	424.96	115.072	343.528	108.305	337.291	55.1216	227.188	30.0583	367.17	24.6572	195.935	24.4659	310.147	20.5161	163.117	28.9968
III_cer.163518.163819	225.989	818.304	213.775	735.073	301.752	717.059	336.716	511.937	393.245	395.486	282.179	229.662	372.289	223.525	249.401	231.652	481.621	1095.85	705.459	910.26	435.667	800.732	644.812	518.981	480.381	402.406	677.996	260.294	541.906	247.458	326.234	319.121
III_cer.168207.168508	267.192	90.2552	282.938	90.1836	346.841	34.0186	358.094	21.6657	600.339	22.1281	314.326	20.2376	458.467	22.3237	316.7	16.4041	594.944	133.034	668.652	123.956	539.665	49.5922	841.931	22.0681	630.309	17.0135	618.904	23.8869	620.295	19.5325	307.044	25.7052
III_cer.177520.177821	161.064	77.147	234.733	86.9737	261.865	41.1336	259.218	22.3358	311.804	14.7521	216.099	20.0102	293.005	14.9785	235.546	11.638	406.931	120.007	518.359	108.931	418.803	57.368	434.329	18.7706	364.11	16.0272	435.41	15.635	408.985	13.9116	245.635	16.7711
III_cer.178339.178640	204.764	484.865	236.829	507.015	274.004	320.731	275.252	173.438	258.285	125.501	223.243	81.6325	289.558	72.444	229.607	74.9267	432.686	733.659	509.157	679.252	326.048	451.686	447.693	205.842	465.082	130.56	482.061	96.2713	378.312	85.437	266.744	109.717
III_cer.200150.200451	177.295	457.147	176.05	454.128	300.018	297.385	211.115	222.13	209.421	205.77	194.668	144.392	130.991	107.442	190.02	91.2199	391.478	592.138	392.603	580.546	401.938	424.903	230.529	263.295	391.648	215.628	167.944	158.667	238.575	123.94	117.061	129.467
III_cer.227842.228143	218.498	107.187	278.746	94.4635	293.081	38.5767	267.235	19.0971	279.228	19.0909	221.457	21.6019	341.265	22.8998	245.442	13.8548	388.903	173.891	530.628	128.755	432.857	47.3459	437.67	21.9413	437.544	18.1231	497.611	23.8869	419.21	19.954	237.959	22.1002
III_cer.238604.238905	196.024	128.487	257.788	148.115	267.068	144.968	235.166	71.9213	386.265	49.5713	223.243	31.3796	417.102	27.7966	221.69	18.0666	417.233	191.458	610.375	212.436	413.181	186.1	594.697	82.8187	351.871	54.7391	566.033	38.219	466.925	23.6076	284.016	27.7428
III_cer.293049.293350	458.221	2734.96	561.684	3085.2	541.072	2582.41	617.312	2016.81	2876.04	2121.91	544.712	1793.87	1172.02	1478.69	572.039	1511.28	847.344	3941.08	1447.72	3775.64	803.877	3361.73	1292.97	2134.39	933.224	2116.33	1611.02	1647.47	1247.41	1472.24	663.983	1762.85
III_cer.295505.295806	194.775	117.427	230.542	119.226	249.726	56.4753	264.562	32.9453	260.612	39.8089	258.961	52.9815	382.631	55.8813	251.381	31.3672	432.686	186.129	460.082	150.249	334.48	67.2173	537.9	41.9801	397.768	37.3557	842.829	50.09	555.539	48.0583	266.744	55.6424
III_cer.315897.316198	207.261	217.377	234.733	273.149	242.789	107.392	318.009	98.836	574.743	124.091	221.457	153.715	444.679	122.42	245.442	76.8109	419.809	329.229	432.477	347.66	376.641	209.6	795.157	120.614	471.202	119.341	618.904	142.163	613.478	122.956	226.445	125.391
III_cer.316477.316778	53.6881	1029.4	96.4084	1132.64	52.0262	915.946	101.549	899.575	458.399	926.778	76.7955	1254.28	248.193	1007.59	118.762	874.292	115.898	1341.39	144.159	1368.1	89.9442	1261.06	394.237	957.172	143.808	932.537	354.548	947.367	282.882	974.375	82.5181	1045.45
II_cer.5600.5901	255.955	207.409	255.692	203.907	254.928	187.436	392.835	161.935	886.548	185.92	330.399	170.769	682.53	166.348	364.205	141.54	468.744	307.517	650.249	268.988	334.48	249.862	791.816	185.423	523.217	169.888	979.673	181.83	797.522	183.38	381.886	183.855
II_cer.5870.6171	152.324	111.692	167.667	124.881	185.56	98.4983	152.324	85.3228	504.937	93.1768	189.31	108.01	455.02	90.447	182.102	67.2788	236.947	165.404	297.52	170.909	202.375	137.89	604.72	91.8235	324.334	92.7112	522.492	93.3759	501.007	94.4303	151.603	86.6768
II_cer.6276.6577	144.833	212.052	157.188	247.317	173.421	83.9348	243.184	78.287	479.341	91.2243	180.38	104.144	358.501	99.3765	199.917	60.6285	327.09	329.624	355.797	340.356	224.861	154.652	517.854	96.2625	309.035	97.5194	500.722	101.772	504.415	97.1002	189.983	85.5796
II_cer.9450.9751	157.318	110.464	215.871	111.889	258.397	43.6906	253.873	28.8132	402.553	34.06	248.246	45.2503	337.818	47.96	237.525	29.5938	378.601	177.247	527.56	158.388	387.885	61.515	601.379	37.6679	495.68	35.9996	625.124	47.7737	596.437	43.7021	237.959	51.097
II_cer.36282.36583	227.238	83.7011	289.225	75.9682	274.004	33.9074	280.596	18.2037	637.57	17.4639	250.032	22.0567	444.679	22.3237	269.195	16.2932	396.629	118.23	625.711	110.183	475.018	44.5811	591.356	21.8144	468.142	21.2052	600.244	28.2299	518.048	25.0128	280.178	26.0187
II_cer.45034.45335	243.469	916.616	261.979	1007.3	254.928	827.675	304.647	692.41	1254.2	802.687	323.255	772.211	382.631	738.123	279.092	718.675	471.319	1331.13	662.518	1321.98	455.343	1058.02	501.149	797.749	492.62	884.579	575.363	820.405	538.497	836.805	339.667	935.42
II_cer.45858.46159	177.295	112.102	224.254	118.767	260.131	55.9195	256.545	38.7526	216.401	39.9174	207.169	55.028	317.135	56.0253	253.36	47.5496	404.356	177.839	481.552	172.995	289.508	81.7321	374.191	40.9655	382.469	48.5748	323.447	39.6667	446.476	52.555	264.825	63.7929
II_cer.60080.60381	181.041	79.7413	241.021	90.1836	287.878	51.8061	326.026	35.9607	251.305	33.1922	239.316	25.4675	289.558	27.0765	271.174	26.3795	409.507	117.441	549.031	117.278	399.128	73.0923	390.896	36.5265	440.604	33.4106	466.511	29.0985	466.925	27.9637	270.583	41.0657
II_cer.60896.61197	192.278	1329.39	224.254	1335.33	296.549	949.631	309.992	787.338	195.459	686.84	246.46	461.826	220.616	422.134	259.298	470.508	445.564	1866.03	435.544	1704.29	387.885	1293.03	330.759	863.446	431.425	725.17	323.447	514.074	405.577	466.531	220.688	590.75
II_cer.71104.71405	207.261	177.37	217.967	134.817	253.194	43.4682	213.788	15.0767	311.804	13.125	258.961	12.0516	313.688	10.8018	239.504	6.31778	435.262	228.565	601.174	135.433	407.56	46.4819	427.647	14.4584	443.664	12.9451	578.473	14.9112	453.292	11.3822	270.583	12.5391
II_cer.88214.88515	109.873	67.3159	104.792	75.3568	135.268	26.9036	165.685	19.5438	120.999	22.7789	139.303	19.7828	65.4953	19.1552	110.845	19.0642	244.674	116.059	171.764	103.088	227.671	38.7061	126.958	19.912	250.9	18.2464	108.853	19.9781	173.819	15.7384	76.761	22.8839
II_cer.88539.88840	131.099	60.2156	176.05	61.9057	161.281	31.684	197.754	22.4475	195.459	22.0197	142.875	18.6459	289.558	19.5873	188.041	17.7341	278.156	91.1893	395.67	90.7756	241.725	49.9378	240.552	21.9413	287.617	22.4381	279.906	17.0827	299.923	20.9377	193.822	24.6081
II_cer.89636.89937	230.984	313.64	224.254	351.563	275.739	296.162	312.665	238.323	760.895	260.331	291.108	194.19	355.054	190.256	247.422	192.304	553.736	524.24	647.182	511.682	483.45	409.179	634.789	304.895	446.724	294.531	615.794	228.445	593.029	212.328	316.639	272.57
II_cer.107649.107950	167.307	369.759	253.596	347.436	227.181	218.231	267.235	88.2265	190.806	59.9846	217.885	44.1134	196.486	38.3104	209.814	29.5938	401.78	448.051	444.746	428.002	351.345	237.593	227.188	102.858	348.812	62.6294	223.925	46.7603	340.821	34.8493	193.822	43.5735
II_cer.119079.119380	142.336	76.4643	146.708	58.39	225.447	19.6774	203.098	11.6146	223.382	9.32852	153.591	13.1885	134.438	9.79363	180.123	7.31532	363.147	99.0845	318.99	64.2733	286.697	26.4376	304.031	11.795	342.692	6.53417	242.586	11.292	282.882	10.6796	161.198	12.2257
II_cer.126070.126371	193.527	115.106	226.35	85.598	230.649	41.9118	219.132	18.8738	165.21	17.4639	198.239	21.3745	275.77	20.8835	199.917	10.6405	365.723	162.641	478.485	120.617	328.859	54.6032	337.441	20.673	336.573	15.0409	317.227	23.163	351.046	19.1109	236.04	19.2789
II_cer.165113.165414	229.735	157.298	314.375	147.657	287.878	195.44	355.422	101.516	912.143	71.2656	307.182	49.7981	465.362	47.6719	275.133	39.7909	463.593	245.935	717.728	193.029	438.478	238.63	778.452	113.892	514.038	77.547	814.839	61.6715	623.703	51.5713	339.667	59.4042
II_cer.167284.167585	126.105	46.8344	209.583	49.3717	209.839	32.0175	181.72	26.803	162.883	29.8296	219.671	37.9739	106.861	30.8211	170.226	26.9337	334.817	65.53	263.78	67.8208	286.697	44.0627	210.483	28.9168	299.856	30.3284	186.604	29.3881	228.35	31.1957	142.008	36.05
II_cer.167917.168218	189.781	249.055	249.404	281.098	256.662	256.029	304.647	215.206	190.806	245.036	239.316	195.782	341.265	212.147	237.525	207.046	422.384	411.339	598.106	390.439	348.534	360.105	457.716	265.324	388.588	265.805	457.181	240.751	443.068	259.402	284.016	315.359
II_cer.169088.169389	178.544	82.4722	249.404	84.6809	237.586	46.4699	288.613	32.2753	216.401	31.8905	187.524	38.4287	255.087	38.5984	229.607	28.3746	337.392	127.902	509.157	123.956	365.398	66.5261	400.919	34.6241	394.708	28.9723	311.007	35.6131	371.495	30.7742	260.987	44.3572
II_cer.181348.181649	199.77	575.667	276.65	588.333	296.549	452.581	259.218	170.311	260.612	109.122	250.032	75.7204	310.241	64.6667	243.463	56.6383	399.205	700.5	595.039	732.048	407.56	523.915	414.283	193.286	416.126	114.779	488.281	80.2019	422.618	60.1431	284.016	72.2568
II_cer.197444.197745	189.781	132.037	226.35	112.042	298.283	44.8023	277.924	24.011	349.034	22.1281	242.888	21.3745	358.501	22.4677	223.669	16.5149	399.205	197.774	533.695	145.658	424.424	55.4672	534.559	23.0827	446.724	17.3834	566.033	27.9404	494.191	21.4998	243.716	21.1598
II_cer.202244.202545	201.018	79.3317	280.842	57.4729	277.473	30.2388	280.596	14.4066	1458.96	11.7149	235.744	15.6898	455.02	14.8345	271.174	9.53209	471.319	108.756	729.996	69.0729	446.91	38.5333	594.697	16.4877	345.752	12.4519	814.839	17.0827	616.886	13.6306	318.558	14.2633
II_cer.235511.235812	194.775	49.9749	266.171	46.4675	298.283	16.3423	347.405	8.82265	272.247	7.59298	237.53	12.5064	279.217	11.3779	221.69	7.537	448.139	79.9387	457.015	60.3084	472.207	19.0075	410.942	11.6682	455.903	7.02732	338.998	11.5815	415.802	7.72867	247.554	10.5015
II_cer.236612.236913	199.77	48.3363	241.021	52.2759	272.27	15.4529	291.286	9.15769	214.074	10.0878	260.747	15.4624	261.981	14.2584	217.731	8.09119	450.715	78.7544	432.477	62.8125	500.315	21.2538	354.146	12.3023	394.708	8.63004	314.117	12.1606	507.824	9.13389	266.744	12.6959
II_cer.255310.255611	189.781	66.2235	184.433	56.403	289.612	21.1227	285.941	11.2796	211.748	9.97935	250.032	15.235	237.851	13.2502	259.298	10.4188	357.996	85.4653	392.603	72.2031	413.181	25.0553	320.736	13.3169	391.648	9.12318	276.796	15.4903	357.862	9.83649	197.66	11.5987
II_cer.256516.256817	187.284	72.0949	197.008	65.4213	265.333	24.0131	264.562	13.1781	244.324	11.1725	200.025	15.6898	296.453	15.6986	213.772	9.64293	437.837	114.677	496.888	96.8273	354.155	30.2391	457.716	14.0779	345.752	11.4656	426.08	18.0961	463.517	14.3332	285.935	15.8307
II_cer.260353.260654	299.654	70.1833	343.717	59.7657	277.473	23.6796	398.18	18.5387	1112.26	14.4267	391.121	18.4185	799.733	16.5628	316.7	10.4188	576.915	100.861	628.778	81.385	472.207	38.8789	1065.78	21.5608	676.205	13.0683	985.893	20.8467	961.116	16.3005	458.647	19.5924
II_cer.300563.300864	182.29	60.4887	224.254	52.2759	244.523	28.2377	192.409	15.8584	460.725	15.6199	212.527	17.2815	389.525	18.5791	263.257	14.1873	316.788	100.071	588.905	81.5937	351.345	29.8935	377.532	18.1364	376.349	12.6985	556.703	18.6752	422.618	16.8626	209.174	22.1002
II_cer.301018.301319	118.613	56.6655	152.996	58.39	156.078	26.0142	173.703	12.2847	202.44	12.4742	133.946	15.0076	172.356	14.8345	184.082	11.7489	342.543	90.005	297.52	73.4552	264.211	26.956	317.395	14.2047	299.856	13.4382	292.347	14.6217	252.208	13.209	143.927	19.1222
II_cer.304154.304455	174.798	98.8574	203.296	71.994	258.397	25.7919	221.805	13.5132	174.517	12.3657	194.668	11.3694	189.592	17.2829	186.061	7.42616	381.176	127.902	441.679	90.7756	387.885	31.6215	287.326	15.2194	406.947	9.61633	270.576	13.8978	368.087	14.4737	222.607	11.5987
II_cer.307913.308214	181.041	110.054	159.283	71.994	227.181	28.5712	277.924	13.9599	211.748	11.6064	201.811	14.3255	193.039	12.5301	225.649	11.0838	381.176	133.231	398.738	94.1145	356.966	28.1656	280.644	13.9511	351.871	10.356	195.935	13.6083	327.188	9.69597	195.741	11.442
II_cer.326681.326982	186.035	85.4761	220.063	90.4893	267.068	33.4628	240.511	19.8789	237.343	16.7046	191.096	16.1446	230.957	19.8753	247.422	12.9681	448.139	122.573	398.738	114.982	401.938	43.8899	340.782	21.0535	403.887	20.5888	326.558	18.9647	344.229	19.954	195.741	20.2194
II_cer.332387.332688	230.984	1558.23	205.392	1648.22	284.41	1317.39	328.699	991.152	216.401	749.21	244.674	472.741	306.794	436.825	269.195	533.464	414.658	2225.85	533.695	2072.19	438.478	1619.09	441.011	1054.83	480.381	814.059	475.841	493.806	415.802	453.181	253.311	685.891
II_cer.347486.347787	171.053	77.5566	207.488	72.1469	241.055	30.3499	243.184	14.2949	248.978	13.4504	175.022	18.4185	210.274	16.7068	271.174	9.31041	347.694	116.059	469.283	92.8624	348.534	33.695	347.464	17.7559	324.334	13.4382	370.099	16.7932	371.495	13.6306	188.064	13.1661
II_cer.350712.351013	182.29	62.2638	192.817	51.5116	284.41	18.2322	229.822	12.0613	204.767	11.7149	248.246	16.372	227.51	13.9703	229.607	12.0814	357.996	92.1762	441.679	77.6288	382.263	27.6472	290.667	18.2632	400.827	10.7259	373.209	13.8978	439.659	11.8038	186.145	13.9498
II_cer.362573.362874	178.544	255.609	220.063	240.439	215.041	154.974	205.771	95.9323	132.633	65.2997	191.096	51.6172	182.698	37.8783	217.731	30.5914	345.119	324.294	441.679	270.449	359.777	179.188	220.506	97.6576	391.648	68.3006	236.365	52.9854	316.964	37.3787	205.336	43.5735
II_cer.373150.373451	248.463	142.688	289.225	123.506	294.815	54.8078	288.613	23.7876	207.094	18.4401	264.319	19.7828	392.972	22.1797	213.772	11.638	486.772	203.301	625.711	155.258	469.396	62.0334	621.425	29.4241	452.843	20.5888	538.042	27.6508	518.048	23.186	307.044	17.8683
II_cer.375091.375392	183.538	69.9102	253.596	64.9627	209.839	35.2415	224.477	23.3409	216.401	18.7655	226.814	23.6484	241.299	27.0765	215.752	16.7366	342.543	114.283	429.41	105.383	331.669	44.0627	374.191	20.9266	348.812	17.2601	366.988	21.1363	419.21	20.0946	253.311	25.7052
II_cer.391519.391820	218.498	75.645	251.5	62.0585	317.36	34.1298	309.992	20.2139	221.055	16.4876	271.463	18.6459	375.736	18.5791	290.968	10.973	499.65	110.927	674.787	77.8375	455.343	40.6068	437.67	24.351	443.664	17.3834	513.162	23.3078	473.741	21.0782	337.748	19.2789
II_cer.405794.406095	199.77	93.3957	272.458	98.5905	286.144	36.3532	256.545	18.2037	349.034	18.3316	216.099	24.3306	341.265	23.4759	253.36	13.5223	399.205	145.469	475.418	116.652	373.831	45.7907	561.287	18.8974	446.724	18.3696	559.813	27.2165	511.232	18.4083	205.336	20.8463
II_cer.414873.415174	198.521	60.4887	205.392	61.1414	293.081	32.0175	240.511	24.346	183.825	25.2738	244.674	23.421	179.25	31.2532	195.958	23.6085	360.572	89.6103	496.888	88.6888	365.398	52.3569	263.939	27.7754	385.529	25.0271	202.155	25.3345	357.862	27.6827	193.822	40.282
II_cer.415525.415826	243.469	610.485	266.171	634.342	306.954	647.132	309.992	529.471	819.068	476.405	312.54	386.561	389.525	387.712	243.463	384.055	486.772	919.591	650.249	863.516	494.693	795.721	634.789	585.058	440.604	533.46	578.473	420.264	518.048	427.466	347.343	540.28
II_cer.477085.477386	192.278	1278.87	259.883	1397.08	280.941	1011.66	296.63	823.857	190.806	775.244	194.668	591.665	365.395	523.239	241.484	583.009	463.593	1723.52	573.569	1732.25	368.209	1374.76	410.942	867.377	422.246	847.839	494.501	598.619	507.824	563.069	301.287	722.725
II_cer.478262.478563	189.781	184.607	226.35	202.684	227.181	109.838	235.166	63.8804	297.843	65.9505	246.46	69.1261	379.184	72.156	251.381	59.9635	430.111	317.781	564.367	260.641	385.074	147.567	484.444	71.9115	364.11	60.0404	587.804	63.5535	490.782	70.8228	266.744	86.3633
II_cer.589382.589683	177.295	156.069	224.254	186.328	234.118	181.766	328.699	144.401	211.748	120.837	212.527	92.5471	237.851	86.2703	205.855	64.7295	339.968	212.972	484.619	238.938	351.345	245.369	320.736	158.281	437.544	134.382	230.145	92.3625	378.312	79.8161	213.012	95.4542
II_cer.591948.592249	144.833	52.8423	167.667	53.6516	164.75	38.5767	205.771	20.2139	204.767	18.7655	157.163	13.8707	234.404	16.8508	162.309	12.5247	296.184	84.4784	432.477	79.2982	264.211	49.765	314.054	22.9559	272.318	16.2738	227.035	15.635	371.495	14.1927	209.174	17.8683
II_cer.592274.592575	124.856	34.8186	140.421	29.8064	154.344	20.0109	149.651	12.3964	146.594	11.281	135.731	7.50382	99.9666	8.78546	156.371	5.87443	247.249	51.9108	236.175	45.9095	340.102	28.5112	230.529	13.4438	302.915	10.7259	192.824	9.55474	214.717	8.5718	115.141	10.815
II_cer.592931.593232	181.041	447.589	184.433	427.684	237.586	508.945	232.494	376.247	223.382	220.739	216.099	96.6401	324.03	87.4225	201.896	100.53	453.29	618.39	582.77	573.66	356.966	659.04	457.716	404.201	406.947	238.805	659.335	122.909	443.068	91.3389	272.502	135.266
II_cer.603597.603898	172.301	51.2038	197.008	50.2888	242.789	38.799	245.856	30.1534	169.863	20.3926	219.671	17.9637	230.957	15.8426	229.607	13.4114	309.062	71.6487	444.746	73.8726	356.966	53.7393	324.077	28.79	351.871	24.0408	407.419	15.2007	422.618	13.3495	207.255	19.7491
II_cer.604153.604454	197.272	514.632	226.35	518.632	279.207	535.849	264.562	337.606	188.479	213.254	233.958	100.733	189.592	87.5665	235.546	97.2051	442.988	764.648	426.342	669.027	376.641	641.588	324.077	374.016	382.469	235.97	391.869	119.724	419.21	97.1002	247.554	136.833
II_cer.605791.606092	204.764	613.353	303.896	638.928	275.739	742.851	304.647	511.043	891.201	338.756	251.818	155.761	368.842	117.524	265.236	132.563	502.225	901.234	683.988	871.654	446.91	944.671	618.084	557.536	458.963	379.722	631.345	167.208	511.232	126.75	322.396	168.651
II_cer.606507.606808	154.821	74.8258	201.2	78.1082	225.447	41.8006	269.907	31.2701	200.113	19.1994	173.236	15.4624	189.592	14.6904	195.958	15.074	363.147	119.612	328.192	103.088	362.588	57.7136	260.598	27.1412	388.588	20.5888	270.576	14.0426	320.372	13.209	199.579	17.3981
II_cer.613569.613870	212.255	59.1233	224.254	63.1285	242.789	44.5799	200.426	25.6862	237.343	22.2366	232.172	18.4185	313.688	17.5709	205.855	13.7439	368.299	91.5841	521.426	88.2714	342.912	55.1216	397.578	29.5509	382.469	26.9997	335.888	22.1496	395.353	15.4573	260.987	20.3761
II_cer.614122.614423	206.012	194.574	211.679	196.875	268.802	164.757	275.252	123.852	214.074	108.905	292.894	66.6248	289.558	58.7618	211.793	39.7909	422.384	272.778	616.51	241.234	396.317	203.034	437.67	133.804	489.56	124.396	438.52	87.2956	398.761	65.2019	224.526	67.0844
II_cer.615036.615337	247.215	62.5369	261.979	72.2997	242.789	75.1522	342.06	51.149	235.017	41.9783	228.6	32.2892	341.265	27.7966	221.69	19.2859	432.686	99.6766	696.257	92.445	441.289	106.615	491.126	54.6629	431.425	45.3693	500.722	36.4817	538.497	28.9474	262.906	27.4294
II_cer.628364.628665	209.758	83.5645	282.938	56.0972	241.055	30.3499	259.218	16.8635	269.92	15.9453	282.179	15.235	399.866	18.291	269.195	9.53209	491.923	142.705	631.846	84.0978	446.91	39.0517	664.858	21.3071	458.963	15.1642	783.738	22.7287	548.722	20.3756	322.396	18.1817
II_cer.642890.643191	199.77	77.8297	203.296	60.3771	244.523	24.0131	296.63	15.3	323.439	13.2335	219.671	21.1471	406.76	14.8345	211.793	11.5272	466.168	111.519	558.233	94.7405	317.616	35.5958	661.517	18.1364	419.186	15.2875	497.611	17.6618	541.906	14.7547	249.473	18.8087
II_cer.645040.645341	182.29	67.862	253.596	55.1801	263.599	23.3461	253.873	13.5132	244.324	11.9318	214.313	15.235	261.981	13.5382	217.731	9.97544	350.27	94.5447	417.141	77.8375	373.831	25.9193	364.168	17.2486	400.827	11.4656	342.108	15.635	381.72	9.69597	222.607	13.4796
II_cer.681907.682208	156.07	627.553	232.638	643.36	223.712	517.172	211.115	396.014	500.283	449.288	226.814	544.141	272.323	521.511	245.442	368.648	370.874	807.677	450.88	779.209	401.938	593.897	454.375	421.83	357.991	431.502	500.722	488.305	466.925	514.027	282.097	486.048
II_cer.792537.792838	176.047	67.862	211.679	51.9702	220.244	20.3445	197.754	10.7212	204.767	8.56922	221.457	13.8707	203.38	12.6741	209.814	5.87443	453.29	105.598	423.275	82.4284	424.424	23.3273	324.077	10.7804	373.29	8.75332	258.136	14.1873	303.331	12.6469	228.364	10.6583
II_cer.798886.799187	212.255	133.266	201.2	92.1707	279.207	41.1336	328.699	19.3205	165.21	20.2841	312.54	19.5554	365.395	20.4514	290.968	13.0789	453.29	204.682	503.023	124.999	385.074	48.7282	340.782	22.7022	403.887	17.8765	500.722	22.8735	490.782	21.4998	284.016	17.5548
II_cer.812074.812375	93.642	90.6648	96.4084	100.73	121.394	66.592	144.307	55.0578	235.017	60.2015	130.374	82.0873	182.698	66.8271	166.267	36.2441	244.674	144.679	251.511	144.615	188.321	101.431	367.509	53.6483	208.063	54.4925	289.237	61.6715	228.35	57.8948	142.008	53.6048
II_cer.812394.812695	104.879	151.973	132.038	183.424	107.521	84.713	184.392	86.8863	286.208	108.037	105.371	120.061	296.453	100.673	118.762	64.8404	162.257	179.023	226.974	167.987	137.727	124.24	330.759	69.2481	183.585	66.9444	342.108	79.0438	296.514	77.8488	120.899	66.144
IV_cer.0.263	142.336	2041.6	142.517	2263.45	74.5708	1784.42	171.03	1760.84	867.932	1826.87	212.527	2747.31	610.141	2062.71	207.834	1713.78	200.89	2767.65	254.579	2876.23	205.185	2631.84	721.655	1938.57	330.453	1913.4	677.996	2009.39	664.601	2012.83	128.575	2172.56
IV_cer.906.1207	152.324	165.764	165.571	178.227	211.573	92.8286	224.477	91.3535	397.899	101.312	207.169	136.888	368.842	109.026	217.731	56.3058	368.299	229.75	361.931	259.18	309.183	173.313	537.9	92.965	351.871	99.7386	534.932	113.933	466.925	105.391	226.445	99.2159
IV_cer.43629.43930	219.746	235.401	205.392	263.519	244.523	183.656	264.562	157.468	221.055	148.822	200.025	136.661	148.226	106.722	229.607	84.5696	463.593	289.358	493.821	338.27	415.992	241.222	344.123	161.325	406.947	140.916	348.328	119	368.087	100.894	184.226	118.965
IV_cer.44440.44741	99.8848	53.2519	157.188	51.9702	194.231	36.5756	179.047	22.0008	162.883	24.406	142.875	22.0567	255.087	24.9161	166.267	18.9533	224.07	85.2679	343.528	72.4118	238.914	42.162	337.441	21.8144	214.183	18.8628	320.337	22.8735	344.229	19.954	151.603	27.8996
IV_cer.44779.45080	82.4049	28.401	88.025	27.9722	97.1155	22.1232	106.894	12.173	107.037	9.65394	85.7252	9.55032	148.226	9.6496	112.824	10.1971	203.466	41.8444	220.839	43.1967	163.024	22.8089	210.483	11.5414	177.466	9.73961	143.063	12.5949	238.575	10.9607	99.7893	17.0846
IV_cer.45015.45316	94.8905	50.3845	155.092	44.3275	175.155	28.46	149.651	18.6504	211.748	14.969	155.377	14.0981	261.981	19.0112	136.577	13.7439	296.184	75.5963	309.788	61.7691	241.725	35.5958	330.759	18.7706	266.198	14.6711	329.668	17.9513	269.249	16.8626	130.494	23.6676
IV_cer.45567.45868	176.047	63.6292	249.404	74.5925	247.991	43.0235	205.771	23.4526	228.036	23.5382	207.169	24.558	327.477	27.9406	225.649	16.6257	321.939	111.519	558.233	105.174	283.886	49.0738	394.237	22.5754	272.318	18.6162	360.768	23.163	487.374	23.6076	272.502	29.6237
IV_cer.83424.83725	171.053	63.7657	213.775	59.9186	265.333	23.6796	224.477	14.63	223.382	15.9453	233.958	13.4159	293.005	14.4024	211.793	10.6405	350.27	99.4792	506.09	80.9677	348.534	30.5847	374.191	17.1218	440.604	11.4656	426.08	20.2676	381.72	12.928	234.121	13.6363
IV_cer.117227.117528	206.012	1364.75	226.35	1502.4	270.536	1179.42	296.63	862.386	265.266	620.455	221.457	346.085	317.135	269.181	251.381	310.458	430.111	1933.33	573.569	1809.88	435.667	1435.75	491.126	885.26	376.349	656.376	506.942	357.869	487.374	287.507	259.068	397.961
IV_cer.118170.118471	176.047	75.0988	203.296	79.331	195.965	38.2431	259.218	26.4679	221.055	23.1044	183.952	20.2376	175.803	15.4106	166.267	15.739	381.176	113.493	414.074	116.861	351.345	63.5886	320.736	33.229	357.991	23.5477	227.035	24.0316	371.495	17.2841	189.983	20.0626
IV_cer.125316.125617	187.284	964.269	186.529	1006.08	261.865	786.541	211.115	584.417	207.094	576.09	221.457	522.084	172.356	463.181	233.566	353.131	311.637	1120.52	509.157	1209.92	356.966	897.67	337.441	603.575	354.931	576.733	230.145	487.147	371.495	423.391	207.255	494.042
IV_cer.130625.130926	208.509	750.852	245.213	813.028	293.081	800.438	256.545	547.674	214.074	318.58	241.102	129.839	272.323	107.298	292.947	122.255	417.233	1089.34	591.972	1015.43	404.749	951.41	330.759	538.132	403.887	333.366	298.567	159.246	347.638	116.211	293.611	147.335
IV_cer.159249.159550	193.527	342.587	188.625	355.384	244.523	260.253	224.477	173.549	155.902	125.393	192.882	61.1675	134.438	45.6556	164.288	34.5815	391.478	457.526	383.401	453.461	311.994	345.245	263.939	193.159	400.827	117.615	236.365	65.146	310.147	46.5126	172.712	46.5515
IV_cer.217217.217518	207.261	559.418	213.775	556.845	244.523	533.292	301.975	465.925	174.517	399.174	250.032	251.264	251.64	202.066	195.958	202.169	373.45	814.19	450.88	723.283	371.02	665.261	347.464	497.166	510.978	400.804	304.787	253.056	395.353	216.824	178.469	264.889
IV_cer.217955.218256	208.509	91.7571	224.254	90.6421	223.712	56.6977	224.477	41.5446	235.017	41.7614	217.885	39.3382	234.404	28.9488	223.669	26.047	404.356	130.073	429.41	138.146	441.289	93.3093	270.621	48.3215	321.274	42.7803	258.136	30.9805	303.331	28.1043	239.878	35.1096
IV_cer.221983.222284	232.232	929.587	299.704	956.099	312.157	879.815	285.941	710.056	216.401	614.598	253.604	384.287	258.534	298.994	273.154	316	497.074	1322.44	564.367	1236.22	362.588	1034.35	427.647	764.647	413.066	677.211	544.263	441.834	422.618	348.352	307.044	401.879
IV_cer.229498.229799	191.03	304.355	222.158	343.768	294.815	274.595	285.941	255.41	148.921	261.416	283.965	233.301	186.145	209.699	229.607	207.378	473.895	493.449	386.469	473.076	382.263	395.182	280.644	294.495	483.441	308.216	295.457	249.292	405.577	239.308	220.688	291.692
IV_cer.230164.230465	173.55	98.7208	245.213	108.985	253.194	63.368	219.132	44.4483	602.666	45.341	203.597	46.6147	375.736	41.6229	217.731	40.1234	414.658	144.284	515.292	159.849	311.994	85.5336	537.9	46.9264	382.469	49.0679	463.401	42.4173	507.824	42.0159	214.931	67.2411
IV_cer.306867.307168	139.839	55.9828	148.804	50.2888	180.357	27.126	165.685	18.3154	172.19	16.813	144.661	18.4185	162.015	15.1225	207.834	12.5247	293.609	80.3334	269.915	64.2733	278.265	37.3237	213.824	22.3217	238.661	14.3012	183.494	19.9781	279.473	15.0358	161.198	18.652
IV_cer.307276.307577	52.4395	21.9835	50.3	19.1067	83.2419	11.4507	98.8768	8.48761	34.9034	8.35228	57.1501	8.64076	72.3896	9.07351	75.2162	5.65275	128.776	25.6593	119.621	26.2936	109.62	19.6986	86.8659	11.034	110.151	8.75332	115.073	8.8309	115.879	6.88555	76.761	9.24761
IV_cer.307413.307714	69.9193	25.3971	94.3125	27.9722	123.129	18.121	125.6	12.5081	81.4414	10.7386	76.7955	10.2325	68.9425	9.50558	77.1956	8.64538	144.229	41.6471	168.697	38.8144	115.241	16.2427	103.571	13.6974	149.928	11.219	139.953	11.871	153.37	8.99337	71.0039	10.9717
IV_cer.308044.308345	194.775	421.373	247.308	430.894	256.662	374.538	318.009	324.763	314.131	326.607	257.175	238.985	241.299	194.72	237.525	173.018	471.319	660.234	650.249	601.206	385.074	526.852	471.08	380.865	388.588	358.393	482.061	273.034	439.659	207.269	255.23	253.134
IV_cer.308797.309098	184.787	79.1951	226.35	88.655	237.586	54.5854	227.149	41.6563	262.939	37.531	217.885	47.0694	351.607	32.9815	209.814	29.5938	383.752	115.467	472.351	127.295	376.641	79.3129	454.375	43.2484	324.334	43.6433	370.099	33.1521	432.843	32.3199	228.364	41.3792
IV_cer.309709.310010	151.076	62.9465	209.583	53.3459	280.941	23.3461	227.149	17.1986	579.397	16.0537	191.096	18.6459	372.289	16.7068	247.422	12.4139	342.543	96.5185	527.56	78.2548	340.102	35.0774	577.992	20.673	354.931	15.1642	516.272	19.5438	398.761	17.4246	186.145	17.3981
IV_cer.321680.321981	192.278	332.893	310.183	370.67	279.207	324.066	320.682	259.207	779.51	210.651	287.536	105.963	327.477	88.1426	275.133	92.8824	486.772	549.504	708.526	515.021	460.964	453.069	554.605	304.514	458.963	237.573	488.281	130.871	548.722	107.218	349.263	147.021
IV_cer.322783.323084	163.561	87.2512	190.721	87.1265	230.649	37.5761	245.856	21.5541	235.017	23.9721	198.239	19.5554	196.486	17.859	190.02	13.8548	383.752	131.652	499.956	116.652	311.994	64.4526	260.598	26.7607	370.23	21.0819	233.255	21.4258	320.372	16.0194	232.202	22.257
IV_cer.340673.340974	183.538	63.7657	190.721	56.2501	213.307	35.3527	187.064	24.011	172.19	19.1994	200.025	18.6459	268.876	14.1143	203.876	11.8597	360.572	92.9657	457.015	81.5937	323.237	49.0738	327.418	24.9851	351.871	17.7532	307.897	15.9246	337.413	15.1763	155.441	17.5548
IV_cer.341289.341590	196.024	355.695	232.638	376.478	310.423	334.405	344.733	237.988	176.844	158.476	239.316	82.3147	261.981	60.6341	211.793	71.934	522.829	525.227	585.837	516.064	407.56	440.627	360.827	276.866	486.5	175.313	323.447	99.0219	480.558	69.4175	285.935	104.702
IV_cer.355714.356015	154.821	64.0388	213.775	60.8357	227.181	35.0192	245.856	22.2241	197.786	21.0434	187.524	18.1911	261.981	20.1633	207.834	14.409	332.241	99.4792	469.283	87.4367	340.102	38.3605	354.146	20.4193	373.29	17.6299	419.86	17.8066	337.413	18.5488	218.769	22.5704
IV_cer.356492.356793	176.047	66.9062	220.063	67.2556	274.004	38.132	307.32	20.7723	155.902	20.8265	191.096	21.6019	224.063	18.5791	213.772	14.8523	365.723	110.73	414.074	98.9141	345.723	42.8532	307.372	23.3364	403.887	18.3696	251.916	15.4903	351.046	16.3005	195.741	19.5924
IV_cer.358109.358410	179.793	205.771	232.638	227.752	249.726	305.056	216.46	201.022	179.171	147.304	248.246	97.0949	172.356	88.7187	255.339	83.3504	401.78	287.187	475.418	304.046	368.209	376.866	307.372	212.564	403.887	161.012	307.897	106.839	391.944	90.4957	222.607	115.674
IV_cer.359473.359774	174.798	120.841	194.913	116.78	211.573	52.9178	232.494	35.4023	155.902	33.7345	155.377	24.1032	182.698	31.5412	172.206	20.6159	383.752	171.917	398.738	159.849	387.885	76.721	330.759	40.585	309.035	32.9174	295.457	30.4015	327.188	29.2284	159.279	33.3855
IV_cer.392539.392840	201.018	607.345	257.788	551.801	265.333	268.925	248.528	97.4958	228.036	60.5269	210.741	47.2968	386.078	45.0795	197.937	35.4682	427.535	745.699	518.359	642.942	407.56	284.766	427.647	94.2333	357.991	62.7527	454.07	57.7628	473.741	41.0322	259.068	50.9402
IV_cer.410282.410583	193.527	126.439	255.692	116.474	272.27	66.7032	277.924	38.1942	288.535	41.2191	242.888	37.7465	423.996	43.4952	231.587	34.5815	448.139	196.787	604.241	164.857	430.046	88.6439	487.785	48.4483	403.887	43.2735	671.775	50.3796	518.048	41.7348	266.744	50.47
IV_cer.411304.411605	260.949	544.398	264.075	579.315	313.891	851.355	304.647	710.837	1263.5	683.043	326.827	544.823	517.068	493.282	292.947	551.974	504.801	761.687	757.601	729.126	446.91	967.998	735.019	704.784	510.978	715.677	705.986	539.553	616.886	535.246	303.206	659.245
IV_cer.413238.413539	169.804	253.015	209.583	285.53	237.586	197.441	285.941	110.674	155.902	80.811	191.096	66.3975	227.51	53.0008	233.566	38.2392	383.752	357.454	423.275	385.431	407.56	281.31	320.736	135.452	348.812	84.6976	366.988	66.3041	388.536	53.6792	213.012	57.9935
IV_cer.434107.434408	194.775	125.483	209.583	110.055	270.536	39.5772	251.201	20.7723	358.342	18.2232	230.386	18.6459	234.404	18.003	217.731	12.303	461.017	182.576	441.679	139.398	399.128	49.0738	517.854	22.7022	458.963	15.0409	289.237	16.7932	374.903	17.7057	197.66	22.8839
IV_cer.437659.437960	169.804	79.8779	222.158	73.2168	249.726	25.0137	256.545	13.6248	251.305	14.1013	208.955	13.1885	261.981	17.1388	235.546	12.8572	370.874	121.98	441.679	90.1496	379.452	34.2134	471.08	15.7267	434.485	13.5615	469.621	16.6484	323.78	13.7711	186.145	16.1441
IV_cer.440121.440422	219.746	93.1226	247.308	73.2168	280.941	26.6813	243.184	13.9599	221.055	9.97935	239.316	14.3255	275.77	13.5382	211.793	8.9779	419.809	134.021	457.015	91.819	421.614	32.3127	390.896	13.1901	388.588	8.63004	329.668	14.4769	501.007	11.1012	278.259	11.7554
IV_cer.449636.449937	163.561	50.248	161.379	53.193	242.789	8.44907	277.924	6.81242	167.537	6.83368	185.738	10.6873	117.202	7.05717	265.236	5.54191	440.413	90.3998	328.192	77.4201	297.94	21.5994	180.414	12.6828	299.856	9.36975	158.614	10.8577	340.821	8.29076	113.222	8.7774
IV_cer.472482.472783	243.469	81.2433	366.771	80.7067	372.854	39.2437	275.252	22.7825	584.051	21.4773	282.179	25.6949	530.857	25.6363	306.803	19.9509	509.952	118.23	803.609	107.887	525.612	48.037	504.49	24.9851	492.62	19.1094	690.436	23.7421	490.782	22.0618	333.91	27.8996
IV_cer.488675.488976	188.532	133.13	236.829	119.684	256.662	55.8083	272.579	33.392	235.017	28.4195	207.169	22.7389	282.664	28.0847	217.731	21.7243	373.45	195.208	463.149	164.439	376.641	75.5114	347.464	36.2728	480.381	27.3695	404.309	32.8625	419.21	26.6991	220.688	29.467
IV_cer.490975.491276	214.752	567.474	238.925	636.176	272.27	458.695	299.303	316.499	188.479	242.759	239.316	167.813	423.996	157.85	283.051	166.036	455.866	858.995	693.19	843.274	432.857	653.511	447.693	365.265	431.425	283.435	556.703	195.872	487.374	171.436	293.611	254.858
IV_cer.491806.492107	189.781	81.7895	201.2	75.2039	244.523	40.0219	285.941	26.1329	197.786	19.3079	237.53	19.328	237.851	18.147	239.504	16.0715	394.054	116.059	552.098	108.513	331.669	58.7503	330.759	26.8876	345.752	17.1368	354.548	16.2141	391.944	15.3168	201.498	24.1378
IV_cer.519620.519921	219.746	71.1391	255.692	66.9498	247.991	30.7946	339.388	15.4117	456.072	16.813	251.818	19.328	375.736	19.0112	219.711	12.6356	509.952	106.585	561.3	85.5586	475.018	33.695	905.41	19.7852	422.246	14.3012	699.766	18.0961	569.171	17.4246	224.526	19.1222
IV_cer.520851.521152	164.81	79.7413	211.679	78.4139	253.194	35.0192	275.252	20.7723	244.324	20.1756	217.885	28.1962	272.323	22.6118	172.206	15.1848	455.866	117.046	423.275	101.21	373.831	48.2098	387.555	25.9998	486.5	21.4518	342.108	23.5973	446.476	21.7808	170.793	19.7491
IV_cer.525046.525347	134.844	364.161	169.763	354.62	180.357	219.787	149.651	201.022	162.883	227.898	162.521	240.804	165.462	233.463	170.226	177.23	285.882	460.289	325.124	443.444	283.886	316.042	277.303	223.725	244.78	224.381	217.705	225.116	286.29	228.909	149.684	225.861
IV_cer.525521.525822	124.856	55.9828	165.571	62.0585	171.686	53.2514	181.72	38.8643	139.614	43.28	185.738	43.2038	237.851	40.7588	178.144	32.2539	285.882	85.8601	383.401	92.445	281.076	69.6364	330.759	41.4728	284.557	43.0269	276.796	41.6934	293.106	43.9832	222.607	45.7679
IV_cer.538957.539258	217.249	513.813	238.925	489.131	270.536	411.003	344.733	207.946	221.055	155.114	289.322	118.924	417.102	112.771	283.051	91.9957	463.593	655.497	766.803	596.197	387.885	461.708	541.241	212.691	474.261	159.656	715.316	132.608	531.681	114.946	270.583	132.131
IV_cer.541704.542005	199.77	190.478	215.871	226.07	270.536	107.614	243.184	42.9964	186.152	28.8533	235.744	27.7414	224.063	26.3564	257.319	15.4065	448.139	285.016	395.67	305.089	390.695	155.516	324.077	49.2093	419.186	29.2188	177.274	28.809	337.413	28.5258	218.769	26.4889
IV_cer.555921.556222	173.55	78.7855	316.471	69.3955	319.094	40.3554	315.337	19.3205	311.804	19.6333	275.035	20.465	413.655	20.8835	249.401	14.2981	461.017	131.257	690.123	103.088	424.424	53.2209	588.015	25.4924	523.217	19.2327	640.675	18.8199	555.539	17.8462	276.34	22.5704
IV_cer.568813.569114	186.035	105.821	205.392	90.0307	265.333	37.4649	285.941	20.4373	283.881	16.5961	232.172	21.3745	327.477	18.8671	215.752	13.5223	437.837	157.114	463.149	131.468	390.695	52.3569	407.601	28.2827	468.142	17.8765	572.253	18.8199	405.577	18.8299	195.741	20.2194
IV_cer.575841.576142	213.504	81.6529	230.542	90.9478	223.712	67.8149	280.596	46.1235	197.786	39.2666	214.313	35.4726	220.616	36.15	227.628	26.2687	448.139	122.77	487.687	132.511	396.317	98.3204	380.873	55.4239	403.887	43.2735	348.328	38.219	354.454	35.2709	237.959	40.7522
IV_cer.579078.579379	182.29	505.893	182.338	574.118	227.181	311.059	221.805	291.817	183.825	234.732	214.313	141.208	230.957	128.901	184.082	135.444	391.478	742.936	346.595	738.099	356.966	507.672	287.326	321.763	336.573	246.449	192.824	155.192	405.577	136.446	170.793	181.191
IV_cer.579687.579988	168.556	149.515	186.529	154.076	242.789	91.4945	251.201	45.1184	158.229	41.1106	194.668	33.4261	117.202	32.9815	213.772	25.9361	401.78	219.881	392.603	223.704	337.291	125.968	223.847	53.0141	364.11	36.4927	177.274	29.0985	207.901	29.931	155.441	39.8118
IV_cer.599724.600025	146.081	49.2922	121.558	38.8248	161.281	22.4567	195.081	12.3964	120.999	12.0403	176.808	10.2325	110.308	9.93765	132.618	6.65029	262.702	77.1754	282.183	50.7091	250.157	31.6215	217.165	15.3462	318.214	9.12318	171.054	12.7397	299.923	13.6306	132.413	12.2257
IV_cer.600093.600394	146.081	46.5613	199.104	54.7216	189.028	42.2453	277.924	21.3307	155.902	17.3554	182.166	18.1911	289.558	19.0112	160.329	11.1947	309.062	78.1623	444.746	73.4552	317.616	47.5186	427.647	25.112	309.035	17.5066	562.923	22.5839	446.476	22.2024	251.392	20.3761
IV_cer.600778.601079	139.839	52.5692	222.158	52.7345	173.421	23.3461	216.46	13.2898	297.843	14.5351	185.738	13.1885	324.03	14.8345	199.917	11.9705	278.156	75.5963	414.074	64.0646	261.4	31.2759	424.306	13.4438	266.198	13.1916	326.558	18.8199	391.944	11.8038	161.198	14.1065
IV_cer.601248.601549	157.318	55.8462	209.583	55.0273	195.965	31.1281	187.064	16.6402	241.997	13.9928	162.521	14.0981	286.111	19.0112	207.834	11.9705	357.996	73.0304	395.67	69.0729	275.454	39.9157	387.555	17.3754	373.29	15.7806	311.007	18.0961	368.087	17.7057	224.526	18.025
IV_cer.619839.620140	166.058	62.2638	169.763	53.3459	209.839	21.4562	240.511	11.7263	228.036	10.9556	191.096	10.6873	217.169	10.6578	251.381	9.31041	383.752	97.3081	389.536	66.3601	359.777	22.6362	320.736	12.4292	342.692	10.7259	345.218	12.0158	330.597	11.3822	188.064	10.9717
IV_cer.636124.636425	218.498	77.8297	266.171	54.4159	261.865	19.8998	309.992	13.4015	1489.21	13.6674	239.316	12.279	565.328	15.2665	243.463	7.98035	448.139	110.335	662.518	70.951	435.667	30.5847	681.563	15.0925	584.412	10.6026	926.801	17.517	715.724	15.7384	330.072	11.442
IV_cer.650343.650644	412.025	77.5566	448.508	57.3201	388.462	29.4606	561.193	20.1022	1547.39	15.8368	526.853	20.9197	1096.19	23.6199	532.452	12.7464	826.74	121.586	889.491	106.009	685.825	51.3201	1426.61	29.6778	798.595	19.6025	1455.51	24.0316	1315.57	25.7154	594.898	24.7648
IV_cer.654718.655019	197.272	121.114	224.254	78.4139	265.333	26.3477	280.596	12.6197	162.883	12.7996	235.744	12.0516	182.698	13.5382	245.442	7.42616	404.356	180.01	463.149	101.627	371.02	32.6583	334.1	17.5023	351.871	13.9313	457.181	15.2007	402.169	12.2254	178.469	10.188
IV_cer.667869.668170	217.249	74.8258	205.392	67.867	209.839	26.2366	285.941	12.5081	428.149	14.4267	226.814	12.0516	375.736	14.5464	231.587	10.5296	391.478	112.112	555.165	93.4884	359.777	28.684	598.038	13.1901	440.604	11.5889	609.574	17.3723	528.273	13.7711	214.931	14.2633
IV_cer.675604.675905	163.561	162.623	161.379	120.296	260.131	34.6856	264.562	12.7314	193.132	11.0641	185.738	10.9146	186.145	12.242	207.834	6.20694	401.78	195.208	438.611	137.102	362.588	34.9046	417.624	15.2194	397.768	8.75332	338.998	15.9246	415.802	10.3986	191.902	9.09087
IV_cer.680230.680531	193.527	143.917	226.35	145.822	199.434	74.0405	245.856	28.5898	197.786	19.1994	178.594	18.4185	310.241	19.4432	209.814	12.5247	466.168	191.853	530.628	177.586	297.94	91.2358	514.513	28.5363	336.573	19.7258	547.373	25.1898	436.251	20.0946	239.878	21.1598
IV_cer.721797.722098	228.486	82.4722	261.979	66.6441	254.928	22.9014	301.975	9.15769	1235.58	10.5217	301.824	12.0516	420.549	12.098	308.782	7.42616	440.413	131.455	757.601	77.0027	438.478	30.7575	651.494	14.7121	489.56	11.7122	771.298	15.9246	657.785	11.6633	297.449	9.09087
IV_cer.727589.727890	208.509	92.4399	201.2	70.7712	232.384	29.5717	253.873	13.7365	176.844	9.97935	198.239	14.3255	196.486	12.242	229.607	5.09856	347.694	114.283	435.544	90.5669	365.398	32.3127	294.008	14.0779	379.409	7.27389	267.466	14.3321	320.372	9.83649	180.388	12.8526
IV_cer.802623.802924	209.758	71.2756	247.308	68.1727	230.649	21.345	259.218	12.5081	388.592	14.1013	212.527	13.1885	248.193	15.5546	231.587	10.308	458.442	97.9002	401.805	80.1329	407.56	29.8935	604.72	15.5999	455.903	14.3012	447.85	14.3321	415.802	10.5391	191.902	11.442
IV_cer.835848.836149	223.492	1023.53	266.171	879.672	241.055	1086.26	272.579	700.116	735.299	528.58	289.322	374.054	430.89	335	304.824	341.16	437.837	1332.71	634.913	1061.76	430.046	1181.23	591.356	682.589	428.365	546.651	805.509	374.807	616.886	341.607	318.558	423.196
IV_cer.844831.845132	181.041	81.2433	217.967	57.0144	241.055	17.8987	205.771	9.6044	169.863	9.32852	180.38	11.142	199.933	8.35339	231.587	7.64784	412.082	104.019	383.401	79.0895	337.291	28.684	297.349	14.4584	376.349	9.8629	307.897	14.3321	426.026	10.2581	209.174	11.2852
IV_cer.872475.872776	287.169	93.5322	375.154	83.6109	365.917	45.4693	475.678	20.2139	961.008	12.4742	391.121	14.0981	692.872	13.1062	411.71	7.75868	715.993	140.929	794.408	112.896	519.99	57.7136	1065.78	21.5608	703.743	11.8355	1001.44	17.9513	896.36	15.4573	402.995	15.047
IV_cer.883142.883443	383.308	79.8779	482.042	62.8228	371.12	34.6856	622.657	20.6606	1559.02	16.2707	528.638	26.8318	1165.13	21.1715	540.369	10.973	875.675	132.836	920.164	99.3315	666.149	53.3937	1590.31	29.6778	899.567	18.1231	1349.77	25.3345	1271.26	21.2187	535.408	21.3165
IV_cer.884288.884589	173.55	79.7413	182.338	78.5667	235.852	25.1249	267.235	16.9752	300.17	12.6911	233.958	18.6459	261.981	14.6904	255.339	10.973	404.356	136.192	478.485	109.974	362.588	33.695	507.831	16.234	354.931	13.0683	444.74	16.0693	456.7	12.928	218.769	15.8307
IV_cer.914381.914682	196.024	63.2196	243.117	59.9186	279.207	19.2327	269.907	11.5029	221.055	10.4132	210.741	12.7338	251.64	15.5546	253.36	9.8646	412.082	100.466	493.821	75.1246	415.992	30.7575	314.054	15.9803	480.381	11.219	248.806	16.6484	385.128	11.5227	232.202	13.0094
IV_cer.915498.915799	127.353	36.8667	163.475	31.0293	183.826	14.5635	184.392	7.4825	125.652	4.8812	164.307	8.41338	220.616	10.0817	180.123	3.99018	280.731	58.6217	401.805	40.9012	247.347	14.1692	257.257	8.37065	226.422	6.65746	211.485	9.69951	323.78	8.85284	142.008	7.05327
IV_cer.915715.916016	96.1391	41.3726	144.613	41.2705	150.876	15.2306	141.634	6.70075	139.614	5.20662	126.802	8.18599	134.438	9.07351	136.577	6.76113	273.004	65.53	242.31	49.6657	255.779	19.353	220.506	9.51211	214.183	6.2876	183.494	8.8309	211.309	7.02607	126.656	8.7774
IV_cer.946219.946520	159.816	86.8416	274.554	75.0511	258.397	26.7924	304.647	13.5132	463.052	15.6199	287.536	19.328	406.76	19.7313	243.463	10.8621	515.103	119.809	604.241	93.4884	356.966	38.1877	668.199	16.995	529.337	16.5204	594.024	15.635	565.763	16.722	282.097	17.5548
IV_cer.954969.955270	181.041	70.5929	228.446	51.0531	251.46	23.902	245.856	14.63	386.265	13.8843	200.025	16.372	434.337	14.8345	241.484	10.1971	468.744	104.216	690.123	63.8559	393.506	26.2649	527.877	15.0925	413.066	13.1916	618.904	17.6618	501.007	16.8626	268.663	19.4357
IV_cer.974300.974601	153.573	155.386	201.2	154.993	239.32	54.9189	203.098	24.1227	125.652	18.2232	196.453	18.4185	106.861	14.8345	170.226	10.1971	309.062	240.408	282.183	170.491	295.13	71.71	217.165	23.8437	281.497	17.8765	121.293	28.0852	296.514	18.5488	145.846	15.2037
IV_cer.976518.976819	229.735	107.869	272.458	105.163	300.018	78.1539	350.077	44.1132	225.709	37.748	294.68	29.7879	382.631	31.6853	251.381	20.1726	476.47	169.549	628.778	133.972	430.046	105.232	484.444	47.941	425.305	34.1503	625.124	37.3504	552.13	37.3787	320.477	36.8337
IV_cer.980856.981157	193.527	81.2433	190.721	68.3255	258.397	31.017	267.235	13.1781	374.63	13.4504	228.6	14.7803	389.525	15.5546	233.566	10.0863	409.507	114.875	503.023	101.001	404.749	42.5076	671.54	18.6437	449.783	11.3423	587.804	13.3187	569.171	13.6306	232.202	15.3604
IV_cer.991566.991867	410.776	71.6853	486.234	63.5871	409.272	32.9069	553.176	19.5438	1505.5	19.6333	523.281	19.1006	978.983	20.7394	512.658	12.4139	860.222	127.31	895.626	99.3315	671.771	48.037	1480.06	30.5656	1000.54	19.1094	1355.99	29.2433	1356.47	21.2187	552.679	22.5704
IV_cer.992716.993017	217.249	77.6932	268.267	71.994	242.789	29.127	256.545	14.2949	353.688	12.2572	219.671	11.8242	337.818	15.2665	211.793	9.97544	427.535	119.612	499.956	93.6971	404.749	34.7318	638.13	17.7559	397.768	14.1779	566.033	14.4769	518.048	10.9607	236.04	13.0094
IV_cer.998392.998693	196.024	96.9458	190.721	86.2094	216.776	53.1402	288.613	25.5745	200.113	23.1044	267.891	21.3745	224.063	18.147	231.587	14.5198	370.874	122.573	487.687	113.522	424.424	79.4857	294.008	31.9607	422.246	20.7121	338.998	21.8601	470.333	17.7057	282.097	19.1222
IV_cer.1013682.1013983	198.521	391.606	287.129	379.382	301.752	260.476	328.699	135.355	1072.7	106.736	298.252	75.9478	451.573	71.8679	265.236	62.2911	473.895	556.413	708.526	464.103	511.558	297.38	604.72	155.111	489.56	105.903	696.656	86.2822	531.681	78.1299	383.805	94.8272
IV_cer.1016096.1016397	223.492	59.5329	303.896	47.0789	291.346	25.1249	350.077	14.1832	267.593	10.8471	207.169	16.8268	324.03	16.9948	247.422	8.53454	388.903	82.1098	656.383	62.8125	385.074	27.9928	437.67	15.2194	410.007	12.2053	503.832	21.1363	429.435	12.7874	289.773	11.2852
IV_cer.1017085.1017386	166.058	99.6767	176.05	95.992	254.928	40.0219	195.081	20.4373	209.421	20.2841	219.671	18.1911	217.169	20.7394	209.814	13.0789	391.478	154.943	377.267	124.164	413.181	51.4929	283.985	23.59	416.126	15.7806	379.429	17.517	354.454	15.8789	159.279	16.1441
IV_cer.1062822.1063123	214.752	683.126	222.158	651.003	230.649	440.908	267.235	220.119	195.459	144.375	230.386	80.9503	217.169	70.1396	213.772	57.3034	365.723	845.573	435.544	779.835	376.641	485.036	324.077	227.403	403.887	144.491	276.796	90.191	419.21	72.228	191.902	79.4668
IV_cer.1075338.1075639	191.03	81.926	201.2	72.2997	267.068	31.017	256.545	14.5183	137.287	13.0165	192.882	15.0076	248.193	15.6986	239.504	8.9779	404.356	126.323	420.208	90.9843	390.695	40.0885	300.69	18.6437	443.664	12.2053	413.64	17.3723	327.188	13.7711	178.469	12.5391
IV_cer.1087023.1087324	177.295	109.235	180.242	79.7895	256.662	33.4628	259.218	16.6402	190.806	12.2572	242.888	15.4624	213.722	14.5464	215.752	8.20203	394.054	176.26	478.485	108.513	385.074	40.2613	377.532	19.912	446.724	16.3971	463.401	16.6484	391.944	13.3495	230.283	15.8307
IV_cer.1116811.1117112	235.978	717.262	228.446	714.132	249.726	377.54	280.596	159.813	214.074	103.915	237.53	79.3586	186.145	57.4655	247.422	47.8821	391.478	925.117	404.872	859.76	382.263	457.216	280.644	166.018	382.469	113.423	267.466	88.0195	344.229	58.7379	237.959	70.0624
IV_cer.1150732.1151033	187.284	114.696	184.433	106.997	312.157	35.9085	235.166	16.1935	311.804	13.9928	248.246	16.8268	275.77	16.1307	233.566	11.1947	422.384	169.746	438.611	115.4	354.155	42.8532	527.877	21.3071	529.337	15.6574	426.08	16.7932	388.536	14.1927	197.66	15.5172
IV_cer.1175716.1176017	171.053	80.151	247.308	81.9295	232.384	29.4606	272.579	14.8533	300.17	15.186	225.029	15.0076	244.746	15.9867	239.504	9.19957	463.593	128.691	435.544	97.2447	401.938	34.559	494.467	19.6584	425.305	15.7806	329.668	15.9246	378.312	12.928	188.064	17.0846
IV_cer.1201648.1201949	138.59	84.7934	159.283	78.4139	270.536	25.0137	232.494	14.1832	200.113	11.8234	233.958	14.0981	227.51	14.4024	193.979	10.0863	370.874	124.744	340.461	103.922	342.912	30.0663	467.739	17.8828	330.453	12.9451	335.888	13.0292	310.147	11.9443	176.55	14.8902
IV_cer.1207478.1207779	404.533	72.6411	490.425	56.0972	405.804	34.1298	628.001	21.5541	1568.33	19.6333	457.201	20.9197	1092.74	21.8916	504.741	10.7513	880.826	126.125	975.373	83.8892	609.934	47.5186	1546.88	30.5656	914.865	19.3559	1424.41	24.1764	1267.85	23.6076	568.031	21.7868
IV_cer.1236649.1236950	162.313	81.7895	178.146	68.1727	195.965	45.1358	187.064	21.5541	148.921	21.0434	160.735	20.0102	227.51	28.2287	203.876	16.1824	319.364	111.914	469.283	99.1228	261.4	40.434	337.441	19.5315	321.274	16.8902	317.227	21.8601	357.862	19.3919	211.093	20.2194
IV_cer.1237154.1237455	127.353	63.6292	125.75	58.8486	180.357	33.0181	224.477	19.7672	141.941	15.0775	142.875	23.1936	106.861	25.4922	138.556	12.9681	265.278	91.1893	303.654	77.2114	275.454	37.3237	180.414	18.7706	244.78	13.9313	186.604	18.9647	228.35	20.2351	105.546	22.1002
IV_cer.1237675.1237976	164.81	59.9425	173.954	58.39	194.231	25.5695	243.184	16.6402	160.556	15.7283	132.16	22.9662	186.145	20.1633	205.855	10.8621	357.996	94.7421	404.872	78.2548	306.373	34.9046	287.326	18.7706	296.796	11.7122	258.136	19.6886	364.679	18.5488	207.255	16.4576
IV_cer.1239582.1239883	193.527	67.0428	171.858	58.6958	241.055	22.4567	219.132	13.9599	581.724	10.7386	230.386	15.235	361.948	14.8345	239.504	9.53209	347.694	100.861	582.77	79.7156	435.667	33.0039	618.084	15.7267	413.066	11.219	615.794	14.6217	480.558	11.9443	237.959	18.652
IV_cer.1243487.1243788	152.324	40.2803	186.529	36.9906	168.218	16.3423	157.668	11.1679	209.421	11.8234	155.377	12.5064	282.664	10.0817	209.814	10.308	293.609	58.8191	472.351	59.265	247.347	22.9817	354.146	13.4438	266.198	10.7259	391.869	10.5681	279.473	10.2581	140.089	13.3228
IV_cer.1243859.1244160	146.081	51.7499	171.858	56.7087	157.813	29.7941	171.03	16.4168	186.152	16.5961	155.377	20.6924	213.722	18.003	176.164	11.0838	273.004	87.8338	460.082	69.2816	272.643	35.9414	384.214	18.0096	342.692	11.9588	326.558	15.9246	306.739	13.7711	211.093	17.3981
IV_cer.1245509.1245810	183.538	56.9386	222.158	55.333	244.523	32.9069	269.907	16.6402	235.017	15.6199	210.741	23.421	279.217	19.2992	263.257	14.7415	386.327	98.295	524.493	84.5152	373.831	45.4451	364.168	17.8828	419.186	13.0683	329.668	18.6752	395.353	18.4083	236.04	21.3165
IV_cer.1249892.1250193	162.313	67.7255	207.488	53.0402	261.865	23.7908	240.511	12.3964	179.171	10.1963	200.025	10.6873	148.226	11.0898	235.546	6.87197	396.629	91.9788	487.687	72.6205	309.183	33.1767	287.326	14.9657	379.409	11.8355	245.696	13.174	378.312	13.0685	262.906	10.815
IV_cer.1256912.1257213	138.59	85.0665	247.308	84.528	244.523	36.7979	227.149	19.7672	162.883	14.4267	232.172	15.6898	227.51	16.2747	253.36	10.5296	409.507	127.112	521.426	115.4	292.319	48.3826	317.395	21.5608	312.095	15.1642	338.998	15.056	344.229	10.3986	230.283	16.3009
IV_cer.1259587.1259888	162.313	1025.71	176.05	927.057	235.852	538.628	267.235	216.992	181.498	116.39	207.169	73.6739	137.885	54.297	219.711	38.7934	370.874	1182.3	349.662	1101.62	337.291	587.33	260.598	218.652	388.588	115.396	174.164	84.9793	255.616	57.8948	197.66	54.8587
IV_cer.1270261.1270562	178.544	81.2433	213.775	62.6699	241.055	30.7946	221.805	16.5285	200.113	13.2335	242.888	18.1911	248.193	15.2665	178.144	9.64293	363.147	126.52	518.359	92.0277	359.777	35.5958	447.693	14.2047	293.736	12.9451	292.347	15.9246	490.782	13.49	262.906	16.4576
IV_cer.1278646.1278947	203.515	88.4801	209.583	64.9627	251.46	29.127	309.992	14.1832	1384.5	11.9318	242.888	13.1885	489.491	14.9785	253.36	8.53454	368.299	142.113	641.047	83.8892	452.532	38.5333	684.904	15.7267	486.5	15.0409	656.225	17.8066	575.988	17.8462	310.882	15.5172
IV_cer.1289073.1289374	184.787	160.029	217.967	192.137	235.852	162.756	285.941	90.3484	223.382	59.4422	260.747	36.1548	255.087	32.5494	243.463	28.3746	422.384	222.841	542.896	248.955	396.317	192.148	340.782	100.321	434.485	60.0404	267.466	48.208	354.454	34.8493	224.526	40.282
IV_cer.1300978.1301279	191.03	1146.28	249.404	1199.29	265.333	976.534	283.269	688.613	411.861	531.617	271.463	342.447	320.582	291.792	203.876	332.071	412.082	1571.54	576.636	1569.27	407.56	1168.96	414.283	731.037	397.768	580.308	600.244	356.276	494.191	311.255	249.473	437.773
IV_cer.1301773.1302074	187.284	94.6245	217.967	99.0491	230.649	50.1385	301.975	27.4731	216.401	25.3823	257.175	26.6045	341.265	25.2042	180.123	24.7169	386.327	136.587	414.074	126.877	376.641	70.5004	437.67	29.0436	434.485	27.4928	326.558	21.5706	408.985	21.7808	214.931	34.9528
IV_cer.1305513.1305814	198.521	86.0223	197.008	81.1652	261.865	29.5717	248.528	18.092	228.036	15.8368	191.096	18.4185	272.323	19.0112	233.566	10.6405	350.27	128.889	398.738	107.679	376.641	46.8275	337.441	23.4632	437.544	20.0957	366.988	19.8333	368.087	17.2841	191.902	17.2413
IV_cer.1352356.1352657	217.249	105.138	217.967	98.8962	232.384	37.3538	312.665	22.8942	437.457	25.9246	198.239	32.0618	351.607	31.5412	190.02	19.3967	370.874	141.718	515.292	124.582	354.155	52.5297	728.337	28.4095	458.963	20.5888	693.546	24.6107	514.64	24.8723	257.149	32.1315
IV_cer.1354945.1355246	203.515	80.0144	249.404	89.2665	249.726	42.4677	285.941	26.9147	218.728	30.155	230.386	31.8344	165.462	29.813	233.566	25.4928	368.299	118.033	392.603	115.4	337.291	61.8606	290.667	32.3412	385.529	29.4654	227.035	27.7956	351.046	26.418	197.66	36.05
IV_cer.1355704.1356005	189.781	263.119	190.721	299.287	228.915	252.694	293.958	208.058	160.556	215.749	230.386	165.766	244.746	168.508	229.607	148.856	445.564	403.246	536.762	397.117	421.614	319.498	344.123	236.915	391.648	238.929	404.309	187.765	432.843	175.23	287.854	212.695
IV_cer.1359462.1359763	234.729	1215.65	251.5	1259.36	310.423	981.092	374.128	715.975	416.514	588.782	255.39	393.155	324.03	361.356	281.071	442.799	419.809	1688.38	604.241	1627.07	340.102	1227.88	557.946	777.456	434.485	641.335	581.583	410.275	480.558	384.326	241.797	549.214
IV_cer.1360206.1360507	147.33	47.244	136.229	53.3459	185.56	26.5701	136.29	16.1935	125.652	14.4267	176.808	17.7363	165.462	14.9785	130.639	10.6405	242.098	69.2802	291.385	69.0729	216.428	38.1877	190.437	19.5315	266.198	15.4108	192.824	10.8577	272.657	13.49	155.441	20.6896
IV_cer.1360525.1360826	133.596	45.6055	106.888	49.6774	157.813	26.0142	160.341	15.7468	144.268	15.186	142.875	12.279	148.226	13.3942	154.391	12.5247	229.221	69.0828	272.982	62.3952	255.779	34.2134	150.345	20.2925	238.661	11.8355	167.944	15.2007	228.35	16.441	174.631	18.025
IV_cer.1401291.1401592	212.255	640.388	232.638	708.476	239.32	522.508	309.992	419.355	202.44	409.37	235.744	323.119	289.558	313.54	221.69	319.657	481.621	974.857	509.157	971.403	396.317	736.453	464.398	496.405	428.365	479.337	575.363	366.699	449.884	359.735	268.663	462.537
IV_cer.1402078.1402379	184.787	79.7413	217.967	85.1394	232.384	49.2492	272.579	30.8234	241.997	34.9277	201.811	37.5191	268.876	37.5902	241.484	32.919	391.478	112.704	463.149	115.191	401.938	74.4747	387.555	29.6778	446.724	33.0407	466.511	30.4015	439.659	32.7415	230.283	48.1189
IV_cer.1402945.1403246	139.839	89.9821	197.008	82.9995	230.649	30.0164	243.184	20.7723	174.517	19.5248	185.738	24.7854	168.909	25.2042	203.876	15.739	388.903	129.481	318.99	111.852	317.616	43.5444	230.529	22.8291	354.931	22.3148	217.705	25.7689	313.555	21.6403	178.469	27.4294
IV_cer.1429108.1429409	181.041	56.2559	264.075	44.4804	228.915	27.9042	229.822	15.4117	814.414	16.1622	251.818	15.0076	499.833	15.1225	265.236	7.64784	466.168	90.2024	671.719	66.3601	452.532	29.2024	581.333	18.6437	388.588	12.5752	740.197	19.5438	531.681	13.9116	285.935	15.3604
IV_cer.1441246.1441547	147.33	114.15	178.146	96.9091	260.131	37.6873	221.805	16.8635	158.229	17.1384	210.741	16.5994	120.649	19.0112	199.917	10.973	303.911	166.588	334.326	132.094	342.912	57.0224	193.778	19.4047	309.035	14.1779	177.274	20.2676	231.758	15.7384	117.061	15.2037
IV_cer.1450233.1450534	167.307	68.9544	238.925	72.2997	242.789	41.8006	267.235	31.8285	230.363	29.3957	212.527	24.3306	230.957	23.0438	237.525	16.9583	368.299	105.401	469.283	95.5752	356.966	61.8606	250.575	34.6241	361.051	26.26	202.155	23.7421	347.638	17.1436	184.226	23.5109
IV_cer.1450888.1451189	168.556	331.254	213.775	317.018	249.726	225.79	267.235	192.646	148.921	185.052	210.741	109.146	144.779	85.8383	160.329	71.7123	396.629	494.238	368.065	427.167	379.452	347.318	207.142	224.232	348.812	195.162	205.265	116.539	344.229	90.7768	170.793	111.128
IV_cer.1461619.1461920	176.047	98.5843	211.679	80.2481	220.244	35.4638	224.477	17.1986	290.862	16.813	191.096	16.5994	261.981	21.0275	195.958	13.1898	378.601	151.587	444.746	119.156	376.641	47.3459	340.782	23.2095	406.947	18.9861	314.117	23.0182	439.659	21.4998	189.983	16.1441
IV_cer.1489474.1489775	139.839	97.0823	157.188	92.6292	221.978	32.0175	205.771	15.9701	577.07	14.8606	162.521	23.1936	368.842	23.908	207.834	14.8523	345.119	143.495	472.351	113.939	303.562	49.5922	454.375	19.2779	327.393	15.5341	538.042	23.3078	412.394	19.3919	216.85	25.7052
IV_cer.1524677.1524978	240.972	409.084	268.267	479.654	289.612	228.681	379.473	205.154	791.145	247.64	307.182	298.789	785.944	254.49	265.236	164.595	481.621	600.428	588.905	629.586	407.56	375.656	958.866	222.964	618.07	244.353	880.15	253.056	841.828	243.945	318.558	243.729
IV_cer.1525212.1525513	211.007	1788.17	209.583	1995.5	199.434	1698.04	264.562	1656.65	842.336	1792.7	258.961	2257.06	586.011	1761.99	209.814	1537.55	368.299	2427.77	579.703	2503.74	326.048	2494.3	801.839	1776.48	458.963	1756.21	715.316	1684.53	630.519	1712.67	272.502	1797.64
IV_cer.1531443.1531744	385.805	125.483	448.508	128.091	414.475	83.6013	547.831	78.1754	1838.25	93.3937	483.99	128.247	1292.67	107.298	518.596	63.8428	700.54	151.785	1113.4	159.849	663.339	120.265	1356.44	82.4383	902.626	82.9716	1688.77	101.193	1284.9	99.0675	552.679	91.6924
IX_cer.0.262	495.678	2409.85	547.013	2722.63	473.438	2110.27	761.619	2100.13	2015.09	2178.1	634.009	3450.62	1340.93	2377.83	641.317	1928.7	1022.48	3509.21	1331.17	3651.06	846.038	3246.99	1907.71	2396.8	1122.93	2369.07	1981.12	2444.28	1785.9	2404.32	669.74	2536.67
IX_cer.7466.7767	333.365	405.397	379.346	479.807	358.98	182.989	521.108	168.747	942.393	188.631	471.488	242.396	920.382	207.971	431.504	123.806	767.503	617.995	818.946	632.925	663.339	332.285	1416.58	193.286	758.818	197.505	1153.84	216.14	1223.55	206.426	362.696	196.551
IX_cer.68232.68533	214.752	645.167	305.992	720.704	303.486	607.999	320.682	473.184	400.226	490.615	271.463	383.377	358.501	364.236	247.422	397.577	499.65	1039.4	677.854	983.298	458.153	781.207	417.624	539.907	422.246	540.117	600.244	442.124	514.64	430.979	356.939	547.333
IX_cer.69234.69535	166.058	60.7618	192.817	71.0769	215.041	31.3505	243.184	24.5694	181.498	25.1653	173.236	27.0592	196.486	31.9733	203.876	22.611	342.543	110.138	358.864	86.602	317.616	56.8496	320.736	26.7607	370.23	24.9038	270.576	22.5839	344.229	26.5585	184.226	30.7209
IX_cer.96918.97219	93.642	33.5897	142.517	31.9464	168.218	14.897	176.375	8.15257	144.268	7.37604	142.875	7.9586	130.991	7.48924	138.556	4.98772	249.825	48.1606	193.234	46.5355	199.564	19.5258	187.096	10.0194	284.557	6.90403	143.063	10.4234	279.473	9.27441	124.737	9.09087
IX_cer.97215.97516	133.596	32.9069	176.05	31.1821	185.56	14.23	171.03	6.81242	165.21	8.35228	148.233	8.18599	306.794	12.098	178.144	7.20449	324.515	51.9108	371.133	39.6491	247.347	16.7611	324.077	10.7804	278.437	7.02732	354.548	9.26521	316.964	8.29076	180.388	9.24761
IX_cer.98589.98890	188.532	65.9504	249.404	72.2997	256.662	35.4638	240.511	21.219	209.421	18.0062	226.814	12.279	289.558	12.3861	227.628	10.7513	404.356	102.045	503.023	97.2447	359.777	53.5665	380.873	21.0535	397.768	14.5478	326.558	18.0961	371.495	11.6633	270.583	12.3824
IX_cer.99665.99966	254.706	1015.06	247.308	1113.69	312.157	938.291	323.354	613.9	360.669	431.715	255.39	209.652	379.184	176.861	247.422	214.583	499.65	1502.85	683.988	1446.78	489.072	1182.96	564.628	663.945	492.62	463.186	525.602	236.987	477.15	193.217	280.178	282.131
IX_cer.131805.132106	178.544	208.502	261.979	189.538	258.397	84.6018	291.286	34.5088	176.844	25.8161	221.457	22.0567	248.193	23.0438	245.442	14.1873	422.384	290.345	503.023	224.33	421.614	104.714	380.873	42.7411	333.513	28.849	457.181	29.9671	347.638	27.4017	284.016	23.6676
IX_cer.174925.175226	151.076	87.2512	220.063	83.1523	277.473	29.2382	243.184	20.3256	225.709	14.1013	205.383	20.6924	210.274	18.5791	209.814	12.7464	342.543	140.337	420.208	105.174	362.588	40.9524	397.578	19.5315	452.843	13.6848	258.136	18.5304	357.862	17.7057	201.498	16.9278
IX_cer.177616.177917	223.492	66.7697	184.433	74.134	242.789	48.0263	280.596	23.7876	465.379	20.9349	273.249	21.1471	396.419	21.8916	231.587	12.8572	401.78	102.243	659.451	90.1496	404.749	68.4268	564.628	28.9168	379.409	19.7258	668.665	27.7956	572.58	21.3592	270.583	21.1598
IX_cer.183336.183637	151.076	65.5408	134.133	54.4159	247.991	21.7897	219.132	10.7212	214.074	9.65394	185.738	15.235	196.486	13.3942	205.855	7.86952	360.572	96.5185	346.595	72.8292	376.641	26.7832	334.1	12.6828	315.154	10.2328	410.529	14.3321	378.312	11.2417	189.983	12.3824
IX_cer.197463.197764	154.821	67.0428	207.488	59.3072	237.586	17.8987	291.286	12.2847	274.574	12.1488	210.741	14.5529	279.217	13.6823	207.834	8.20203	345.119	94.9395	349.662	76.5854	399.128	26.7832	541.241	14.7121	474.261	11.219	500.722	13.3187	518.048	11.5227	209.174	12.2257
IX_cer.232685.232986	227.238	144.463	245.213	149.644	228.915	103.39	269.907	61.7585	281.554	45.2325	271.463	35.7	361.948	35.5739	255.339	25.9361	442.988	210.604	573.569	188.855	449.721	142.383	447.693	77.3651	465.082	47.7118	472.731	43.5754	480.558	38.2218	320.477	43.26
IX_cer.248671.248972	202.267	404.305	310.183	320.687	284.41	147.414	293.958	56.1746	418.841	45.9918	237.53	39.1108	406.76	38.8865	277.112	27.7096	494.499	619.969	644.114	379.379	452.532	171.931	571.31	57.9604	471.202	44.1365	699.766	43.5754	555.539	35.6924	301.287	39.1848
IX_cer.254223.254524	233.481	478.448	289.225	434.563	313.891	465.143	301.975	348.215	428.149	287.557	325.041	178.727	520.516	153.962	285.03	163.597	450.715	652.734	794.408	540.063	435.667	519.768	745.042	346.114	526.277	292.682	830.389	181.685	654.377	164.129	387.643	213.322
IX_cer.255587.255888	189.781	46.8344	234.733	51.6645	220.244	28.5712	269.907	17.9803	207.094	23.4298	183.952	20.465	306.794	21.4596	223.669	13.9656	373.45	72.6356	539.829	71.9944	362.588	40.7796	414.283	20.1657	333.513	17.5066	410.529	19.8333	391.944	18.5488	228.364	23.5109
IX_cer.256301.256602	151.076	60.8983	173.954	62.9757	189.028	33.9074	213.788	25.1278	144.268	24.406	167.878	22.5115	217.169	24.34	219.711	21.5026	334.817	90.2024	349.662	84.0978	300.751	46.3091	290.667	23.4632	364.11	23.0545	304.787	25.1898	334.005	23.7481	189.983	33.2287
IX_cer.256765.257066	162.313	53.7981	163.475	54.8744	221.978	31.3505	189.737	19.3205	123.326	24.5145	146.447	22.9662	151.673	20.0193	203.876	16.6257	262.702	77.5701	199.369	75.7507	311.994	40.6068	220.506	24.351	364.11	22.9312	158.614	23.3078	289.698	20.5161	159.279	31.1911
IX_cer.257370.257671	225.989	698.965	230.542	731.71	286.144	595.326	342.06	559.401	691.088	571.426	276.821	458.188	306.794	428.471	245.442	463.526	386.327	1090.32	555.165	998.949	463.775	796.067	491.126	602.814	410.007	629.006	485.171	500.9	436.251	474.119	299.368	580.562
IX_cer.267932.268233	211.007	58.1675	201.2	44.0218	230.649	24.2355	285.941	14.7416	314.131	10.8471	287.536	15.6898	468.809	17.1388	294.927	8.09119	391.478	79.5439	726.929	51.3352	379.452	27.3016	628.107	17.7559	379.409	11.3423	715.316	19.399	582.804	14.3332	289.773	17.5548
IX_cer.291905.292206	235.978	58.4406	264.075	50.136	280.941	29.5717	312.665	14.2949	221.055	10.6302	198.239	13.6433	420.549	12.5301	271.174	7.09365	414.658	80.3334	680.921	68.0295	413.181	29.7208	491.126	14.5852	385.529	9.61633	606.464	14.3321	514.64	14.0521	355.02	13.0094
IX_cer.300121.300422	171.053	77.8297	209.583	67.5613	239.32	28.5712	237.839	14.63	302.497	13.125	192.882	14.5529	251.64	17.859	217.731	11.7489	357.996	113.888	392.603	93.9058	323.237	33.3494	481.103	18.7706	455.903	15.6574	438.52	18.3856	337.413	15.5979	176.55	13.7931
IX_cer.316226.316527	224.741	3592.73	243.117	3801.47	272.27	2241	344.733	1756.49	511.917	1484.65	253.604	906.143	289.558	627.224	269.195	687.64	479.046	4805.99	696.257	4599.71	438.478	2973.28	514.513	1814.91	388.588	1545.52	478.951	921.598	432.843	615.062	255.23	852.505
IX_cer.316918.317219	198.521	95.7169	192.817	103.94	265.333	56.253	245.856	33.392	193.132	31.3482	223.243	27.0592	193.039	23.908	207.834	20.3942	355.421	149.021	392.603	155.884	365.398	80.3497	280.644	40.0777	465.082	34.6434	320.337	26.3479	398.761	20.3756	220.688	30.7209
IX_cer.317492.317793	201.018	81.6529	180.242	95.5335	230.649	51.2503	195.081	30.0417	272.247	33.0837	257.175	26.3771	379.184	22.4677	251.381	19.175	370.874	148.627	637.98	124.79	368.209	74.6475	467.739	31.5802	354.931	26.8764	569.143	22.4392	460.109	18.5488	274.421	27.1159
IX_cer.324199.324500	193.527	67.4524	146.708	64.5042	253.194	23.4573	229.822	14.5183	356.015	14.8606	219.671	14.5529	358.501	17.2829	221.69	9.53209	345.119	100.269	414.074	80.3416	379.452	31.1031	537.9	12.556	351.871	11.7122	516.272	16.3589	490.782	14.0521	232.202	14.7335
IX_cer.325626.325927	199.77	73.7334	234.733	65.2685	253.194	26.6813	261.89	14.0716	223.382	13.6674	244.674	15.0076	151.673	16.8508	217.731	10.1971	383.752	107.967	303.654	94.7405	365.398	29.548	330.759	13.8243	434.485	11.7122	258.136	16.938	391.944	14.3332	176.55	15.047
IX_cer.336225.336526	197.272	72.9142	266.171	60.6828	277.473	24.4578	269.907	12.173	253.632	13.5589	221.457	14.5529	261.981	13.8263	243.463	8.9779	427.535	103.427	490.754	79.9243	331.669	31.2759	387.555	13.6974	422.246	10.7259	447.85	14.9112	426.026	14.4737	193.822	14.7335
IX_cer.353596.353897	191.03	88.7532	209.583	100.425	251.46	48.1374	256.545	17.4219	174.517	15.5114	223.243	13.1885	120.649	11.3779	209.814	6.98281	368.299	120.796	395.67	130.425	356.966	76.0298	230.529	22.9559	397.768	13.6848	248.806	16.0693	316.964	13.9116	161.198	12.8526
IX_cer.370300.370601	174.798	73.7334	205.392	63.4342	218.51	20.1221	192.409	12.9548	214.074	10.9556	192.882	13.6433	203.38	15.8426	182.102	8.31287	291.033	99.6766	355.797	85.7673	356.966	30.4119	297.349	14.3316	361.051	10.356	373.209	13.6083	361.27	11.1012	178.469	9.71783
IX_cer.382142.382443	188.532	409.494	230.542	383.051	291.346	222.233	280.596	107.547	318.785	78.3162	287.536	65.0331	386.078	59.0498	255.339	51.7615	458.442	524.437	680.921	461.808	382.263	263.685	534.559	132.409	446.724	88.5195	743.307	73.253	528.273	72.6495	307.044	69.9057
IX_cer.388859.389160	209.758	59.2598	259.883	55.6387	274.004	38.4655	328.699	20.549	225.709	18.5486	273.249	23.6484	324.03	20.7394	279.092	12.4139	486.772	87.8338	687.055	80.3416	469.396	52.0113	357.487	27.1412	446.724	18.6162	398.089	22.1496	456.7	22.0618	331.991	15.9874
IX_cer.439095.439396	250.96	383.004	264.075	468.037	315.625	213.228	334.043	197.895	584.051	232.888	326.827	272.639	527.41	253.05	281.071	159.94	489.348	552.07	625.711	595.78	404.749	387.925	828.567	215.988	550.755	237.449	730.867	259.571	627.111	241.697	299.368	236.206
IX_cer.439646.439947	171.053	1683.58	224.254	1877.19	220.244	1563.63	277.924	1510.68	858.625	1538.34	214.313	2169.06	737.684	1684.22	223.669	1405.54	327.09	2318.42	515.292	2411.5	337.291	2302.84	661.517	1633.55	361.051	1619.49	665.555	1632.12	668.01	1629.34	214.931	1778.36
I_cer.0.259	228.486	2079.28	297.608	2334.84	260.131	1903.15	344.733	1836.9	1056.41	2002.49	300.038	3044.51	782.497	2261.46	281.071	1815.75	448.139	2903.65	585.837	3074.48	399.128	2851.98	975.571	2038.76	517.098	2056.54	1001.44	2155.46	920.217	2123.56	305.125	2297.33
I_cer.877.1178	227.238	328.796	282.938	396.808	322.562	222.677	379.473	182.26	495.629	220.63	325.041	269.455	344.712	250.026	308.782	142.76	535.707	439.367	518.359	492.275	449.721	341.616	598.038	186.437	507.919	207.491	482.061	204.414	603.253	213.03	278.259	211.441
I_cer.48196.48497	186.035	294.797	197.008	287.365	267.068	215.562	253.873	113.354	216.401	80.5941	212.527	50.2529	213.722	39.6066	265.236	33.584	466.168	410.352	530.628	389.396	371.02	277.854	414.283	132.028	397.768	73.232	345.218	65.0012	419.21	45.1073	241.797	53.1346
I_cer.68293.68594	235.978	184.334	270.363	158.968	293.081	139.187	339.388	76.5002	658.512	81.4619	262.533	67.7618	523.963	74.4604	269.195	76.035	424.96	293.898	757.601	221.2	463.775	195.431	698.268	96.643	403.887	80.2593	845.939	85.9927	593.029	90.9173	324.315	115.047
I_cer.70977.71278	230.984	219.562	270.363	219.345	253.194	170.982	331.371	136.025	237.343	165.527	253.604	177.136	389.525	175.997	275.133	129.681	427.535	306.925	683.988	291.108	354.155	217.031	624.766	155.491	437.544	162.861	705.986	188.344	524.865	190.968	341.586	181.034
I_cer.72092.72393	104.879	87.7974	169.763	97.9791	189.028	58.6988	157.668	34.8439	158.229	30.5889	167.878	39.3382	251.64	40.4707	168.247	36.0224	234.372	141.521	386.469	129.381	261.4	74.6475	290.667	36.2728	263.139	34.5201	304.787	41.2591	286.29	38.9244	176.55	48.2757
I_cer.72387.72688	109.873	76.0547	157.188	84.0694	140.471	50.6944	141.634	28.2548	204.767	26.25	171.45	34.5631	299.9	31.9733	164.288	26.3795	239.523	130.468	377.267	103.922	244.536	56.6768	267.28	24.7315	253.959	28.6024	329.668	27.5061	337.413	27.9637	145.846	37.1472
I_cer.81977.82278	163.561	890.809	203.296	871.418	237.586	685.82	251.201	267.918	190.806	146.762	200.025	102.78	268.876	86.9904	231.587	71.6015	355.421	1088.55	515.292	1010.01	354.155	729.368	420.965	260.759	327.393	153.245	466.511	117.408	354.454	85.8585	239.878	98.9024
I_cer.139051.139352	151.076	83.8376	180.242	71.0769	270.536	26.9036	245.856	14.2949	325.765	14.6436	203.597	17.0541	261.981	18.8671	221.69	10.973	388.903	127.507	435.544	93.2797	373.831	31.4487	584.674	17.5023	370.23	12.6985	463.401	20.1229	351.046	12.2254	172.712	15.9874
I_cer.141678.141979	264.695	68.4082	297.608	64.657	298.283	28.1265	350.077	15.9701	221.055	13.2335	328.613	13.4159	392.972	14.2584	330.556	8.86706	551.16	126.718	705.459	78.6722	494.693	36.9781	417.624	18.5169	538.516	13.0683	441.63	17.9513	507.824	16.3005	320.477	14.1065
I_cer.142839.143140	182.29	94.6245	230.542	95.3806	209.839	43.2459	267.235	20.6606	511.917	17.3554	187.524	20.6924	396.419	22.3237	217.731	15.6282	321.939	155.338	521.426	128.338	340.102	48.7282	430.988	21.6876	318.214	18.1231	382.539	20.8467	453.292	19.3919	218.769	22.5704
I_cer.143278.143579	182.29	96.2631	142.517	90.795	215.041	32.9069	192.409	19.8789	200.113	14.6436	151.805	11.3694	82.7309	16.8508	164.288	7.98035	342.543	142.903	291.385	109.348	348.534	40.2613	230.529	19.0242	290.676	13.6848	195.935	20.9915	221.534	17.0031	95.9512	18.025
I_cer.166146.166447	243.469	88.7532	272.458	76.2739	286.144	30.2388	371.456	17.757	567.763	14.4267	301.824	17.0541	423.996	20.8835	249.401	10.4188	497.074	125.139	576.636	97.4533	458.153	36.6326	848.613	19.2779	590.532	14.7943	684.216	19.1095	586.212	16.5815	253.311	20.0626
I_cer.181050.181351	167.307	97.9016	197.008	76.7325	254.928	29.127	267.235	15.1884	295.516	15.7283	223.243	23.1936	224.063	20.7394	199.917	14.7415	396.629	140.732	432.477	114.982	382.263	37.8421	374.191	22.3217	474.261	13.6848	311.007	21.5706	429.435	18.6893	184.226	20.5328
I_cer.182436.182737	263.446	82.6087	243.117	82.8466	306.954	33.0181	342.06	15.8584	586.378	17.1384	292.894	22.9662	517.068	22.6118	314.721	12.7464	540.858	130.863	705.459	98.0794	472.207	33.8678	798.498	21.5608	562.994	15.4108	674.886	22.0049	644.152	20.3756	299.368	19.7491
VIII_cer.0.249	319.631	624.822	339.525	714.437	320.828	623.008	475.678	589.442	1272.81	629.35	403.623	764.708	823.862	631.977	423.586	534.019	602.67	903.8	822.013	948.031	584.638	885.748	1129.26	683.603	703.743	677.088	1066.75	653.921	1070.18	661.996	443.295	673.822
VIII_cer.5204.5505	280.926	199.763	257.788	237.229	350.309	87.8258	318.009	76.3885	779.51	100.227	333.971	123.699	565.328	109.458	340.452	64.5079	484.197	277.318	521.426	300.29	430.046	158.453	918.774	96.5162	523.217	90.9852	877.04	111.038	811.154	105.813	341.586	93.7301
VIII_cer.25554.25855	206.012	216.421	247.308	248.846	251.46	231.682	264.562	124.522	211.748	93.6106	248.246	64.5783	337.818	55.5932	267.216	42.2294	476.47	293.898	582.77	346.825	430.046	286.321	501.149	146.74	422.246	106.273	472.731	64.7117	490.782	59.7216	276.34	64.1063
VIII_cer.34647.34948	97.3876	57.2117	152.996	53.193	138.736	32.2399	133.617	17.8687	123.326	17.2469	125.016	14.0981	175.803	19.8753	158.35	16.8474	247.249	93.9526	315.923	79.9243	222.05	39.2245	297.349	20.5461	238.661	19.2327	388.759	19.6886	252.208	17.8462	140.089	19.4357
VIII_cer.34875.35176	99.8848	59.6694	85.9292	53.4987	140.471	27.4595	122.928	19.7672	83.7683	13.8843	80.3673	15.0076	117.202	17.4269	114.804	11.5272	164.833	76.978	156.428	69.0729	157.402	41.298	123.617	21.9413	162.167	14.6711	124.403	17.0827	132.92	18.9704	92.1132	19.4357
VIII_cer.35444.35745	191.03	135.451	220.063	148.421	178.623	90.9386	205.771	53.2709	281.554	51.5238	162.521	46.6147	324.03	49.5442	233.566	45.7762	360.572	227.578	524.493	203.463	340.102	116.637	437.67	56.9458	342.692	49.1912	469.621	46.0365	449.884	46.6531	249.473	65.0468
VIII_cer.36108.36409	161.064	253.561	182.338	295.466	235.852	197.441	256.545	179.357	146.594	187.764	164.307	154.624	189.592	159.579	203.876	111.503	324.515	396.338	426.342	401.499	320.426	325.028	337.441	218.525	434.485	190.97	230.145	181.685	347.638	167.361	172.712	173.197
VIII_cer.62624.62925	161.064	70.7295	205.392	60.3771	256.662	19.0104	213.788	12.5081	232.69	12.7996	201.811	15.6898	193.039	13.3942	201.896	9.42125	388.903	98.8871	371.133	90.5669	373.831	30.7575	253.916	19.2779	410.007	12.6985	202.155	17.9513	327.188	15.8789	165.036	14.7335
VIII_cer.75013.75314	202.267	537.708	207.488	516.798	256.662	620.784	259.218	533.714	190.806	387.242	187.524	173.952	124.096	141.143	219.711	163.597	412.082	750.042	414.074	689.477	368.209	833.736	294.008	603.194	373.29	396.365	236.365	206.151	388.536	162.021	145.846	215.83
VIII_cer.75643.75944	149.827	63.6292	205.392	57.6258	192.497	32.5734	205.771	25.1278	153.575	20.718	153.591	16.372	172.356	17.7149	221.69	15.074	288.458	90.3998	371.133	87.0194	337.291	50.8018	267.28	27.7754	373.29	18.4929	149.283	20.1229	323.78	18.8299	199.579	21.4733
VIII_cer.103919.104220	208.509	405.943	255.692	436.703	305.22	312.171	280.596	193.54	207.094	112.159	273.249	55.028	182.698	49.8323	237.525	50.0989	450.715	612.666	496.888	592.65	390.695	433.543	334.1	222.076	452.843	133.519	261.246	78.0304	408.985	51.7119	234.121	66.9276
VIII_cer.104739.105040	162.313	64.9946	226.35	68.4784	237.586	36.6867	264.562	21.3307	246.651	14.3182	287.536	8.64076	358.501	11.0898	243.463	10.8621	383.752	102.44	515.292	94.5318	430.046	52.3569	427.647	22.9559	403.887	15.1642	472.731	13.8978	432.843	10.8201	245.635	13.3228
VIII_cer.115983.116284	201.018	91.6206	255.692	84.9866	296.549	35.575	291.286	17.0869	314.131	16.3791	250.032	18.8732	255.087	18.291	263.257	14.1873	517.678	133.823	567.434	109.974	421.614	39.7429	457.716	21.0535	400.827	15.7806	360.768	20.2676	398.761	17.2841	251.392	20.8463
VIII_cer.125967.126268	243.469	1248.55	257.788	1323.86	315.625	1108.38	366.111	844.741	744.607	724.588	323.255	392.927	361.948	319.733	269.195	361.222	463.593	1829.9	699.324	1705.75	446.91	1346.76	588.015	919.884	514.038	773.375	643.785	447.915	531.681	341.186	333.91	496.863
VIII_cer.126927.127228	133.596	50.6576	134.133	54.1101	190.763	28.0153	154.996	21.5541	132.633	17.4639	166.092	14.0981	220.616	15.6986	150.432	11.1947	265.278	74.412	291.385	76.7941	289.508	41.8164	270.621	22.0681	220.302	16.6436	301.677	14.6217	316.964	9.69597	151.603	17.5548
VIII_cer.127246.127547	102.382	30.0395	148.804	38.6719	147.407	15.8976	176.375	13.4015	127.979	10.4132	146.447	14.0981	99.9666	9.93765	130.639	7.86952	265.278	49.937	254.579	45.7008	233.293	31.4487	200.46	13.5706	232.541	12.3286	171.054	8.54136	204.493	10.6796	124.737	12.2257
VIII_cer.134185.134486	188.532	74.2796	213.775	64.5042	263.599	24.2355	253.873	15.1884	207.094	14.7521	283.965	17.9637	189.592	16.2747	190.02	10.6405	442.988	120.796	346.595	87.4367	379.452	33.5222	400.919	18.3901	422.246	11.9588	283.017	21.7153	432.843	16.16	186.145	16.9278
VIII_cer.146120.146421	202.267	88.8897	249.404	90.6421	216.776	33.4628	269.907	23.1176	488.648	24.9484	217.885	25.4675	372.289	26.6444	273.154	21.5026	419.809	137.771	518.359	115.4	348.534	48.901	621.425	28.1558	419.186	23.0545	587.804	28.2299	569.171	27.1206	270.583	27.7428
VIII_cer.148287.148588	204.764	82.1991	197.008	80.8595	261.865	38.4655	227.149	26.9147	225.709	27.1178	200.025	32.2892	175.803	30.8211	201.896	29.0396	396.629	117.441	371.133	108.305	413.181	56.3312	230.529	29.6778	394.708	28.7257	286.127	28.5195	289.698	29.931	147.765	41.2224
VIII_cer.148939.149240	191.03	587	259.883	619.21	267.068	398.774	296.63	393.11	821.394	409.587	244.674	355.181	334.371	354.587	219.711	356.123	396.629	898.471	530.628	843.065	328.859	612.04	501.149	453.284	394.708	421.392	528.712	375.096	408.985	391.071	280.178	451.409
VIII_cer.175059.175360	207.261	566.245	285.033	565.405	251.46	573.536	299.303	292.264	332.746	199.479	282.179	124.154	410.208	107.01	251.381	86.2322	376.025	815.967	604.241	686.556	396.317	653.338	648.153	287.392	410.007	186.779	730.867	130.002	507.824	105.11	295.53	103.134
VIII_cer.236027.236328	244.718	71.9583	282.938	41.4233	267.068	19.8998	304.647	11.0562	1063.39	8.56922	246.46	11.3694	486.044	11.0898	267.216	5.98526	432.686	95.9264	723.862	60.9344	505.936	22.8089	775.111	10.2731	462.022	10.9725	889.48	11.4367	671.418	11.6633	351.182	11.442
VIII_cer.237739.238040	146.081	85.2031	224.254	64.9627	227.181	22.7902	267.235	14.7416	209.421	12.6911	164.307	17.0541	182.698	16.2747	229.607	9.31041	345.119	115.664	309.788	98.7054	351.345	32.4855	370.85	15.9803	348.812	13.4382	345.218	16.6484	357.862	12.7874	195.741	12.8526
VIII_cer.293330.293631	219.746	80.0144	282.938	66.3384	294.815	25.236	352.75	14.8533	302.497	13.0165	321.469	14.7803	403.313	16.5628	249.401	6.98281	463.593	130.073	616.51	91.819	362.588	38.7061	441.011	24.351	446.724	15.2875	531.822	23.5973	552.13	18.2678	347.343	15.5172
VIII_cer.296909.297210	229.735	287.014	280.842	290.88	308.689	467.256	326.026	365.749	218.728	282.134	251.818	158.717	406.76	138.551	259.298	154.73	589.793	403.444	708.526	382.927	500.315	534.801	477.762	358.923	440.604	303.777	587.804	179.224	524.865	137.149	301.287	187.46
VIII_cer.353330.353631	176.047	387.92	226.35	365.32	260.131	211.56	296.63	81.079	174.517	48.5951	183.952	33.8809	168.909	32.4054	227.628	23.0544	350.27	486.738	407.939	463.477	407.56	259.711	294.008	84.087	400.827	52.6432	242.586	46.1813	306.739	33.0225	172.712	31.1911
VIII_cer.358379.358680	176.047	85.4761	171.858	80.5538	215.041	31.3505	213.788	16.3051	179.171	13.9928	235.744	16.1446	172.356	15.9867	166.267	11.0838	360.572	116.454	364.998	102.67	326.048	43.3716	317.395	20.4193	312.095	13.4382	177.274	18.2409	334.005	13.9116	147.765	12.3824
VIII_cer.362612.362913	184.787	162.214	217.967	146.892	209.839	56.253	264.562	27.0263	197.786	21.9112	210.741	24.558	210.274	28.0847	197.937	15.6282	422.384	229.158	463.149	172.787	373.831	70.5004	340.782	26.8876	400.827	19.6025	292.347	25.7689	364.679	19.1109	170.793	22.4137
VIII_cer.381646.381947	103.63	65.4043	115.271	62.8228	171.686	28.5712	171.03	16.6402	116.345	15.2944	128.588	20.0102	144.779	22.8998	142.515	19.9509	249.825	101.848	226.974	86.602	222.05	36.287	227.188	22.0681	257.019	20.2189	183.494	20.8467	259.024	18.5488	126.656	29.3102
VIII_cer.381934.382235	143.584	59.3964	155.092	65.5742	178.623	34.4633	171.03	20.7723	179.171	21.1519	142.875	22.7389	182.698	25.7803	162.309	19.5075	275.58	97.5054	285.251	90.7756	224.861	46.3091	243.893	24.351	272.318	20.9587	189.714	24.9002	293.106	23.4671	168.874	31.8181
VIII_cer.382979.383280	228.486	1097.95	282.938	1179.88	322.562	975.311	315.337	741.437	702.723	734.025	233.958	640.326	379.184	590.786	235.546	582.677	466.168	1582.79	598.106	1516.89	415.992	1199.89	531.218	812.207	477.321	812.21	553.593	628.007	449.884	620.542	314.72	752.035
VIII_cer.388791.389092	181.041	106.777	230.542	93.0878	265.333	35.0192	264.562	17.9803	290.862	22.0197	226.814	19.7828	268.876	25.3482	217.731	19.84	427.535	151.982	472.351	122.912	365.398	45.0995	390.896	25.4924	410.007	19.6025	407.419	22.4392	436.251	23.4671	236.04	29.9372
VIII_cer.411228.411529	149.827	66.3601	205.392	58.2372	256.662	26.9036	216.46	11.5029	174.517	9.97935	192.882	13.4159	110.308	15.9867	168.247	8.53454	370.874	94.5447	361.931	75.542	292.319	27.82	170.391	11.9218	330.453	11.7122	161.724	15.635	276.065	11.6633	153.522	18.652
VIII_cer.451374.451675	186.035	116.198	234.733	106.233	218.51	39.9107	205.771	20.884	386.265	19.5248	239.316	26.6045	361.948	24.9161	223.669	17.9558	401.78	195.998	506.09	142.319	345.723	55.64	527.877	27.7754	361.051	19.7258	494.501	25.7689	477.15	21.7808	241.797	23.3541
VIII_cer.452309.452610	173.55	102.954	217.967	103.635	213.307	42.5789	227.149	21.3307	255.959	21.3688	219.671	24.7854	251.64	23.908	205.855	16.4041	355.421	173.694	549.031	127.086	326.048	57.8863	394.237	24.4778	296.796	19.3559	447.85	25.6241	456.7	24.8723	247.554	23.6676
VIII_cer.461215.461516	220.995	103.909	209.583	69.7012	246.257	26.0142	245.856	10.0511	193.132	10.0878	253.604	8.41338	224.063	10.3697	184.082	7.31532	378.601	150.206	417.141	89.3148	396.317	32.4855	267.28	13.4438	455.903	10.8492	323.447	13.8978	439.659	10.9607	218.769	10.6583
VIII_cer.466849.467150	152.324	52.8423	188.625	53.4987	211.573	17.7875	213.788	9.04601	274.574	10.7386	192.882	12.279	237.851	13.2502	213.772	10.973	357.996	87.2417	450.88	68.4469	314.805	22.2906	447.693	11.9218	373.29	8.99989	320.337	11.7263	313.555	9.83649	140.089	11.7554
VIII_cer.504672.504973	186.035	92.5764	243.117	96.6034	247.991	47.2481	285.941	31.3818	244.324	32.6498	205.383	29.5605	275.77	28.5167	253.36	25.382	352.845	131.257	496.888	124.999	385.074	73.6107	461.057	31.3265	361.051	27.986	444.74	27.5061	395.353	28.8069	255.23	35.1096
VIII_cer.505850.506151	239.723	1337.58	272.458	1438.81	313.891	1098.82	304.647	767.459	460.725	715.91	312.54	570.745	406.76	574.223	279.092	602.406	582.066	1972.02	680.921	1851.2	460.964	1347.11	531.218	853.046	486.5	820.347	637.565	598.04	514.64	600.869	389.562	817.552
VIII_cer.548506.548807	458.221	135.997	484.138	118.614	461.299	90.7163	668.087	56.6213	1717.25	44.7986	560.785	42.5217	1120.31	41.911	558.184	32.3648	927.185	223.631	898.693	167.152	623.988	121.993	1610.36	67.7262	1000.54	44.1365	1601.69	48.6423	1547.33	49.1825	621.764	52.0374
VIII_cer.554259.554560	285.92	120.158	343.717	120.143	417.943	56.1418	456.971	42.103	435.13	57.4897	387.549	84.1338	551.54	80.6534	445.359	49.323	643.879	171.72	941.634	162.979	612.745	82.7688	735.019	46.0386	673.145	47.4652	746.417	65.5803	916.809	64.7803	454.809	70.8461
VIII_cer.556154.556455	235.978	309.271	259.883	344.073	286.144	164.868	350.077	162.046	598.012	185.052	276.821	231.254	513.621	189.103	285.03	121.59	491.923	284.226	558.233	311.767	444.1	199.578	818.544	120.36	532.397	122.053	656.225	145.493	763.439	119.584	280.178	118.808
VIII_cer.556757.557058	435.747	7214.27	513.479	7948.69	362.449	6377.82	566.537	6411.61	2210.55	6606.33	462.559	8498.65	1558.1	6935.76	534.431	5942.92	772.654	9322.63	1024.45	9419.59	632.42	8828.27	1867.62	6411.54	957.702	6299.8	1816.28	6184.38	1690.47	6079.8	543.084	6724.27
VIII_cer.562317.562618	898.963	7328.01	1056.3	8262.34	792.532	6086.89	1547.29	6219.74	5914.97	6531.59	1393.03	11487	3695.32	7491.98	1278.68	5992.14	1880.13	10617.4	2398.56	11066.1	1543.11	9921.89	4610.57	7181.01	2570.19	6975.66	5001	7486.58	4512.47	7350.25	1635.01	7795.58
VII_cer.0.262	3.74568	45.742	4.19167	44.7861	5.20262	41.1336	10.6894	39.1994	39.5572	41.5445	5.35782	44.5682	13.7885	39.6066	7.9175	35.3574	15.4531	52.7003	27.6049	50.5004	11.243	46.4819	30.069	39.824	6.1195	35.1366	27.9906	37.0608	23.8575	32.601	9.59512	36.677
VII_cer.175.476	27.4683	20.8911	37.725	24.7623	34.6841	15.6752	40.0852	12.0613	134.96	14.3182	26.7891	15.0076	124.096	12.5301	43.5462	8.75622	66.9634	28.4226	76.6803	34.8495	59.0259	28.684	180.414	15.0925	61.195	17.1368	102.632	14.4769	126.104	13.7711	23.0283	12.5391
VII_cer.466.767	23.7226	39.3245	18.8625	45.7032	10.4052	12.6736	18.7064	18.427	53.5186	26.3585	28.5751	30.6975	51.7068	26.2124	27.7112	14.0765	46.3593	63.3588	88.9491	58.6389	59.0259	42.3348	147.004	23.0827	42.8365	18.9861	93.3021	27.3613	74.9807	24.7318	44.1376	17.3981
VII_cer.10173.10474	191.03	475.307	142.517	424.169	220.244	228.903	253.873	101.74	162.883	61.6116	228.6	55.4828	179.25	55.8813	172.206	33.0298	347.694	620.561	343.528	505.422	323.237	281.656	217.165	110.975	370.23	62.7527	195.935	58.3418	354.454	47.9178	157.36	53.6048
VII_cer.73750.74051	144.833	94.488	152.996	86.5151	230.649	33.0181	197.754	12.8431	181.498	11.7149	158.949	14.7803	165.462	15.1225	190.02	7.42616	311.637	135.205	306.721	111.018	261.4	39.5701	320.736	15.7267	290.676	11.0958	279.906	16.0693	313.555	12.5064	126.656	13.6363
VII_cer.74225.74526	138.59	52.5692	169.763	48.3017	237.586	24.1243	232.494	12.173	169.863	8.89464	139.303	7.27643	130.991	8.78546	191.999	4.43353	365.723	70.2671	340.461	61.5605	289.508	26.7832	203.801	12.9365	385.529	9.98618	171.054	10.4234	296.514	9.55545	178.469	7.68022
VII_cer.98079.98380	219.746	126.03	226.35	103.788	230.649	34.5745	208.443	13.9599	153.575	12.0403	250.032	12.5064	365.395	12.098	229.607	9.42125	440.413	157.706	588.905	132.303	382.263	49.2466	424.306	14.4584	367.17	10.4793	478.951	14.6217	483.966	11.8038	249.473	11.5987
VII_cer.110510.110811	177.295	66.2235	184.433	63.4342	246.257	21.6785	264.562	12.7314	251.305	10.5217	219.671	17.2815	230.957	15.4106	223.669	8.53454	352.845	94.5447	380.334	82.8458	356.966	31.6215	340.782	13.4438	354.931	10.1095	314.117	14.4769	347.638	12.0848	178.469	14.42
VII_cer.115390.115691	186.035	79.6048	228.446	74.5925	265.333	24.3467	211.115	17.0869	248.978	14.4267	208.955	15.0076	224.063	16.4187	182.102	10.4188	365.723	111.125	429.41	90.9843	410.371	33.5222	310.713	16.1072	385.529	12.3286	251.916	15.635	374.903	12.928	170.793	16.7711
VII_cer.122157.122458	167.307	71.1391	230.542	66.797	267.068	23.4573	243.184	13.8482	181.498	9.97935	217.885	16.372	234.404	15.1225	259.298	9.64293	355.421	104.808	361.931	79.2982	385.074	32.8311	360.827	17.3754	397.768	10.1095	338.998	17.9513	405.577	11.6633	209.174	12.8526
VII_cer.148258.148559	176.047	83.8376	226.35	87.7379	253.194	41.6895	259.218	31.0468	230.363	30.3719	212.527	27.7414	213.722	27.9406	237.525	27.9312	360.572	125.928	426.342	134.598	362.588	63.7614	364.168	36.3997	327.393	29.3421	289.237	25.4793	378.312	25.8559	186.145	41.3792
VII_cer.149167.149468	204.764	1860.13	280.842	1958.36	237.586	1448.46	243.184	1139.35	190.806	1007.7	262.533	783.581	244.746	730.345	247.422	814.55	494.499	2618.63	665.585	2461.58	413.181	1747.65	414.283	1182.93	388.588	1041.28	413.64	799.993	446.476	738.299	297.449	972.88
VII_cer.205428.205729	209.758	83.5645	236.829	72.2997	253.194	30.2388	288.613	19.0971	246.651	13.2335	208.955	19.7828	327.477	20.5954	267.216	11.1947	394.054	129.876	530.628	107.887	407.56	34.3862	424.306	13.0633	422.246	15.0409	351.438	20.4124	449.884	16.5815	213.012	17.8683
VII_cer.227729.228030	169.804	66.2235	186.529	66.6441	215.041	38.2431	195.081	25.7979	225.709	26.7924	164.307	30.2427	255.087	28.8048	176.164	26.1578	406.931	99.0845	401.805	85.7673	269.833	55.4672	320.736	29.9314	318.214	27.986	326.558	22.5839	395.353	26.9801	203.417	42.3196
VII_cer.228483.228784	169.804	180.92	241.021	187.704	296.549	141.744	248.528	125.304	195.459	136.24	244.674	133.477	299.9	136.535	225.649	95.3209	455.866	314.623	576.636	270.24	382.263	224.979	404.26	158.916	443.664	159.656	500.722	149.401	432.843	154.292	278.259	139.968
VII_cer.254189.254490	181.041	2130.49	186.529	2223.1	274.004	1786.87	261.89	1557.25	162.883	1385.39	239.316	1070.55	193.039	963.376	209.814	1000.98	329.666	2840.09	374.2	2756.24	376.641	2174.28	223.847	1600.82	416.126	1419.15	161.724	988.916	364.679	926.457	224.526	1205.32
VII_cer.254933.255234	198.521	123.845	259.883	136.957	294.815	92.2727	248.528	54.7228	216.401	55.5372	223.243	58.2115	306.794	53.2889	247.422	61.9586	412.082	194.616	552.098	192.82	379.452	121.475	407.601	70.0091	354.931	59.7938	357.658	49.2214	429.435	60.9863	243.716	86.9903
VII_cer.271497.271798	268.44	41.7823	270.363	32.2521	272.27	20.5668	360.767	11.1679	2229.17	11.3895	337.543	10.9146	689.425	13.9703	296.906	7.31532	406.931	74.0173	818.946	43.614	418.803	23.8457	838.59	11.795	584.412	11.9588	936.132	13.8978	640.744	14.3332	341.586	13.1661
VII_cer.277069.277370	201.018	820.352	245.213	898.473	284.41	712.167	326.026	555.38	235.017	510.465	250.032	359.729	279.217	308.355	209.814	338.278	466.168	1245.07	545.964	1164.85	401.938	880.909	380.873	625.009	425.305	584.253	379.429	408.103	405.577	356.503	249.473	434.011
VII_cer.278051.278352	178.544	109.781	209.583	111.277	258.397	66.7032	227.149	37.7475	241.997	40.5682	192.882	37.7465	261.981	31.2532	221.69	32.6973	368.299	163.825	518.359	151.501	337.291	87.4343	374.191	47.4337	373.29	42.4105	382.539	30.8358	449.884	35.9735	222.607	49.8431
VII_cer.287235.287536	209.758	125.62	188.625	110.666	296.549	48.5821	261.89	27.5847	232.69	29.3957	217.885	29.1057	224.063	30.101	229.607	22.2785	435.262	160.864	435.544	144.824	334.48	66.8717	304.031	36.907	394.708	28.3558	248.806	29.3881	368.087	30.2121	199.579	31.1911
VII_cer.291645.291946	157.318	1076.92	205.392	1034.51	265.333	710.166	304.647	515.622	165.21	502.113	216.099	480.472	224.063	426.455	211.793	357.897	396.629	1283.16	450.88	1246.03	376.641	792.093	297.349	528.619	419.186	521.871	267.466	475.71	391.944	424.937	226.445	465.359
VII_cer.310555.310856	197.272	1170.18	178.146	1262.57	260.131	977.646	288.613	765.225	204.767	619.37	194.668	344.948	234.404	301.874	225.649	341.936	417.233	1672.2	444.746	1558.21	359.777	1206.63	310.713	813.095	354.931	666.855	314.117	383.637	402.169	335.424	203.417	446.237
VII_cer.311082.311383	158.567	152.519	140.421	157.286	239.32	81.8225	205.771	42.5497	146.594	40.1343	166.092	38.4287	158.568	35.5739	191.999	32.919	301.335	222.841	309.788	218.905	371.02	108.17	207.142	55.6775	345.752	43.3968	186.604	31.4148	327.188	29.5095	132.413	52.1942
VII_cer.319689.319990	203.515	95.1707	272.458	86.2094	303.486	39.7996	374.128	23.0059	574.743	18.5486	258.961	21.3745	458.467	22.4677	290.968	15.5174	484.197	148.232	576.636	120.408	486.261	47.6914	775.111	19.0242	569.114	18.2464	534.932	25.9136	535.089	19.2514	270.583	25.235
VII_cer.323840.324141	149.827	64.3119	194.913	62.3642	180.357	25.9031	184.392	11.7263	120.999	9.76241	166.092	12.7338	141.332	14.1143	156.371	7.42616	298.76	96.5185	346.595	76.7941	292.319	33.1767	263.939	16.3608	327.393	11.3423	248.806	19.2543	299.923	11.5227	153.522	13.1661
VII_cer.328501.328802	152.324	92.1668	186.529	83.3052	256.662	31.1281	203.098	16.5285	207.094	16.0537	189.31	17.2815	182.698	18.003	144.494	13.7439	309.062	126.323	279.116	113.522	354.155	40.434	277.303	17.6291	376.349	16.1505	270.576	23.3078	310.147	15.0358	176.55	21.9435
VII_cer.346041.346342	158.567	97.3554	197.008	88.1965	230.649	36.0197	211.115	17.9803	193.132	18.2232	153.591	20.2376	220.616	20.7394	233.566	11.3055	388.903	137.376	368.065	117.069	297.94	43.026	320.736	21.5608	422.246	20.0957	385.649	19.399	398.761	16.3005	213.012	22.1002
VII_cer.352334.352635	199.77	131.491	207.488	127.48	284.41	107.948	243.184	39.6461	151.248	24.5145	191.096	23.6484	189.592	20.5954	229.607	14.1873	455.866	173.299	358.864	171.117	331.669	134.78	300.69	49.2093	391.648	26.9997	202.155	24.1764	296.514	18.6893	182.307	20.6896
VII_cer.365345.365646	74.9136	38.2321	98.5042	37.4491	124.863	22.9014	93.5321	15.0767	86.0952	13.0165	92.8689	10.9146	93.0723	10.9458	136.577	8.75622	203.466	51.9108	98.1508	54.8827	179.888	33.1767	120.276	16.8681	165.227	13.3149	111.963	10.5681	115.879	8.29076	74.842	12.6959
VII_cer.365495.365796	87.3992	33.8628	88.025	34.8506	135.268	21.345	77.498	12.7314	72.1338	13.4504	94.6549	7.9586	65.4953	12.098	100.948	7.31532	177.71	52.1082	131.89	50.0831	151.781	26.4376	110.253	15.7267	162.167	14.6711	87.082	11.292	149.961	6.88555	84.4371	13.4796
VII_cer.366103.366404	172.301	1063.4	192.817	1131.12	242.789	712.834	213.788	585.98	169.863	502.222	192.882	377.238	203.38	317.573	231.587	353.685	357.996	1444.23	322.057	1370.19	328.859	985.623	300.69	621.584	324.334	533.46	332.778	362.501	415.802	322.215	136.251	447.02
VII_cer.368371.368672	189.781	368.121	257.788	327.107	282.675	176.986	237.839	80.2973	200.113	48.3781	250.032	38.6561	234.404	34.1337	296.906	26.047	448.139	442.722	521.426	390.648	460.964	195.604	414.283	74.5749	446.724	46.4789	391.869	47.9185	446.476	31.8983	247.554	32.9152
VII_cer.371203.371504	248.463	906.648	289.225	904.434	274.004	734.068	344.733	466.819	686.434	431.064	298.252	386.333	637.718	387.28	290.968	344.818	502.225	1164.34	763.736	1097.45	458.153	802.46	671.54	472.181	498.739	418.433	674.886	409.406	657.785	416.084	343.505	425.077
VII_cer.401418.401719	207.261	67.3159	236.829	59.6129	246.257	18.6769	237.839	12.173	351.361	11.8234	217.885	14.0981	289.558	15.2665	223.669	9.19957	357.996	96.5185	438.611	69.9076	452.532	25.2281	427.647	14.7121	394.708	10.9725	432.3	15.9246	443.068	10.6796	211.093	12.2257
VII_cer.405371.405672	202.267	70.3198	199.104	69.7012	287.878	25.9031	320.682	11.5029	414.188	12.7996	264.319	14.3255	310.241	16.9948	229.607	9.42125	399.205	98.6897	503.023	76.3767	376.641	29.7208	577.992	18.6437	452.843	13.5615	556.703	20.4124	494.191	13.7711	255.23	15.8307
VII_cer.412205.412506	202.267	98.7208	211.679	77.3439	270.536	30.6835	267.235	14.965	204.767	13.342	196.453	16.1446	244.746	16.5628	176.164	10.4188	381.176	131.652	420.208	98.7054	376.641	35.5958	447.693	16.995	443.664	13.9313	376.319	17.8066	466.925	17.8462	203.417	17.7115
VII_cer.422995.423296	217.249	99.5401	247.308	94.3106	280.941	36.3532	312.665	19.3205	239.67	17.8977	239.316	22.7389	275.77	21.6036	265.236	15.6282	427.535	146.653	411.006	117.904	421.614	45.6179	397.578	18.2632	400.827	17.7532	264.356	22.0049	378.312	21.6403	201.498	22.1002
VII_cer.437556.437857	176.047	73.87	224.254	75.5096	244.523	42.1342	253.873	28.5898	253.632	34.2769	221.457	40.7025	244.746	32.2614	237.525	26.3795	432.686	103.032	499.956	109.139	314.805	53.2209	307.372	33.8631	419.186	31.438	236.365	34.7445	357.862	32.601	241.797	35.8933
VII_cer.438582.438883	235.978	693.64	289.225	752.804	291.346	642.574	323.354	546.557	218.728	602.666	291.108	532.317	427.443	463.613	281.071	419.19	455.866	1051.64	616.51	991.228	497.504	822.505	581.333	604.97	449.783	645.897	712.206	540.856	596.437	494.073	305.125	579.151
VII_cer.439375.439676	161.064	95.7169	220.063	99.2019	253.194	50.0274	229.822	34.9556	153.575	37.9649	212.527	41.3847	172.356	44.9355	205.855	33.4731	342.543	143.495	334.326	135.224	334.48	81.7321	240.552	39.063	370.23	41.5475	171.054	33.4416	320.372	32.3199	163.117	46.5515
VII_cer.440588.440889	146.081	97.6285	167.667	96.9091	228.915	39.6884	192.409	28.2548	202.44	26.0331	169.664	32.0618	168.909	31.5412	213.772	18.9533	332.241	151.785	328.192	133.138	314.805	55.2944	257.257	28.4095	302.915	28.3558	239.476	29.5328	259.024	31.6173	126.656	34.0124
VII_cer.479525.479826	113.619	60.7618	155.092	53.8044	149.142	20.9003	160.341	14.5183	209.421	12.1488	142.875	16.5994	96.5194	18.7231	172.206	11.638	236.947	87.0443	239.243	68.2382	258.59	27.1288	317.395	18.3901	250.9	14.9176	217.705	17.9513	289.698	17.4246	103.627	19.2789
VII_cer.479935.480236	91.1448	41.2361	127.846	37.7548	133.534	20.5668	114.911	10.8329	93.0759	8.56922	76.7955	9.32293	113.755	12.5301	95.01	8.75622	213.768	65.7274	300.587	51.1265	160.213	20.3898	213.824	12.3023	162.167	5.67117	214.595	12.0158	187.452	9.69597	72.9229	14.42
VII_cer.480218.480519	74.9136	33.5897	67.0667	32.4049	98.8497	12.5624	90.8598	7.03578	81.4414	7.26757	73.2236	9.09554	82.7309	8.49741	79.175	6.53946	113.323	48.5553	82.8147	39.6491	163.024	15.206	93.5479	10.5267	131.569	5.67117	99.5223	10.5681	156.778	10.5391	71.0039	8.30718
VII_cer.480511.480812	116.116	53.7981	163.475	64.657	164.75	28.1265	157.668	13.8482	141.941	14.5351	132.16	16.372	224.063	18.291	146.474	12.1922	273.004	97.1107	300.587	79.9243	267.022	32.6583	233.87	15.8535	293.736	15.6574	279.906	16.6484	340.821	17.1436	130.494	20.6896
VII_cer.481162.481463	193.527	104.046	247.308	97.062	253.194	49.805	208.443	26.6913	246.651	29.7211	221.457	29.5605	344.712	29.813	247.422	25.4928	419.809	185.734	487.687	133.764	407.56	57.368	424.306	26.7607	382.469	24.4107	366.988	28.2299	412.394	24.3102	236.04	36.2068
VII_cer.482318.482619	228.486	147.33	232.638	156.522	256.662	78.3762	259.218	45.5651	241.997	48.3781	225.029	52.9815	368.842	52.5687	223.669	40.1234	414.658	232.118	496.888	203.254	421.614	105.059	588.015	44.1362	440.604	43.7666	491.391	44.0097	398.761	41.7348	285.935	57.68
VII_cer.483386.483687	238.475	342.997	333.238	440.524	332.967	473.37	406.197	363.18	344.381	378.022	373.262	289.693	541.198	289.2	322.638	314.226	589.793	539.241	831.214	546.114	545.287	570.742	718.314	405.343	572.173	406.721	821.059	347.59	678.234	348.212	441.376	448.744
VII_cer.531489.531790	128.602	69.364	182.338	55.4858	216.776	24.9025	176.375	10.9446	216.401	13.7758	191.096	17.7363	248.193	16.4187	223.669	8.75622	345.119	107.769	349.662	79.2982	250.157	30.5847	407.601	12.9365	333.513	11.4656	329.668	13.4635	354.454	12.6469	197.66	13.1661
VII_cer.534861.535162	182.29	368.667	220.063	336.278	275.739	380.875	328.699	214.2	239.67	128.321	216.099	61.1675	241.299	58.7618	237.525	56.86	404.356	502.133	423.275	411.725	396.317	454.969	491.126	254.924	419.186	134.875	273.686	83.6764	402.169	64.2183	165.036	76.332
VII_cer.536538.536839	443.239	79.6048	492.521	64.8099	426.615	33.0181	547.831	18.9854	1563.67	20.3926	551.856	18.6459	1020.35	22.4677	496.823	15.6282	867.948	120.796	904.827	94.5318	649.285	55.1216	1526.83	25.7461	841.431	18.7395	1262.69	21.1363	1407.59	22.0618	556.517	21.3165
VII_cer.541749.542050	158.567	86.5685	226.35	85.9037	267.068	31.017	219.132	17.8687	337.4	16.1622	175.022	17.2815	286.111	18.7231	203.876	10.8621	453.29	130.665	334.326	106.635	404.749	41.9892	437.67	23.4632	342.692	13.9313	413.64	19.5438	368.087	16.0194	176.55	17.0846
VII_cer.544470.544771	173.55	75.645	213.775	68.0198	275.739	27.6818	221.805	12.7314	253.632	13.125	207.169	19.328	303.347	13.6823	235.546	10.973	347.694	115.862	423.275	99.1228	342.912	37.6693	370.85	20.5461	364.11	15.4108	394.979	17.3723	364.679	14.7547	159.279	14.5767
VII_cer.545390.545691	167.307	64.585	205.392	59.3072	206.37	23.2349	277.924	12.0613	179.171	15.4029	173.236	15.4624	120.649	17.2829	207.834	10.8621	396.629	82.3072	343.528	73.4552	337.291	29.8935	203.801	16.995	364.11	14.7943	230.145	16.6484	248.799	15.7384	145.846	19.7491
VII_cer.547430.547731	245.966	83.0184	276.65	65.2685	313.891	37.1314	283.269	20.1022	1228.6	18.5486	285.751	17.9637	541.198	19.8753	318.679	11.0838	489.348	122.178	687.055	88.2714	410.371	49.4194	631.448	24.7315	440.604	18.8628	662.445	26.3479	599.845	19.954	291.692	21.3165
VII_cer.555362.555663	172.301	732.965	186.529	853.993	272.27	565.198	277.924	438.229	228.036	379.758	219.671	232.618	199.933	196.737	239.504	226.775	399.205	1093.88	527.56	1110.38	404.749	833.391	367.509	505.79	391.648	392.79	360.768	249.726	378.312	210.36	266.744	283.228
VII_cer.555983.556284	178.544	86.5685	228.446	80.7067	249.726	40.4666	261.89	26.3563	358.342	21.8027	233.958	26.3771	217.169	20.5954	225.649	18.0666	386.327	120.401	432.477	119.156	328.859	59.4415	334.1	30.1851	373.29	24.9038	251.916	24.6107	368.087	19.5325	153.522	23.9811
VII_cer.556913.557214	192.278	52.2961	205.392	51.6645	268.802	24.7913	259.218	19.3205	169.863	19.0909	200.025	22.5115	265.428	18.147	190.02	12.6356	368.299	85.6627	368.065	78.6722	354.155	43.7172	337.441	20.673	354.931	16.2738	338.998	18.0961	436.251	18.5488	260.987	20.5328
VII_cer.561540.561841	183.538	96.3996	163.475	88.8079	189.028	32.6845	235.166	19.6555	432.803	18.1147	200.025	21.1471	348.159	21.3155	197.937	12.7464	412.082	141.324	450.88	116.652	387.885	44.0627	534.559	20.4193	452.843	16.8902	522.492	22.4392	518.048	19.3919	205.336	20.3761
VII_cer.592469.592770	238.475	77.2835	287.129	51.3588	265.333	28.1265	374.128	16.1935	1635.81	13.6674	264.319	16.372	554.987	17.7149	288.989	9.53209	486.772	131.849	760.669	75.1246	438.478	33.695	668.199	24.0973	529.337	13.0683	777.518	24.0316	644.152	19.5325	364.615	16.4576
VII_cer.609479.609780	176.047	84.3838	205.392	67.4084	260.131	28.3488	293.958	14.2949	300.17	13.6674	241.102	17.7363	224.063	15.2665	217.731	10.6405	453.29	130.665	469.283	106.427	351.345	36.287	380.873	17.2486	440.604	13.4382	342.108	16.6484	391.944	16.722	257.149	18.652
VII_cer.648350.648651	174.798	99.5401	251.5	103.94	244.523	60.9222	259.218	36.0723	218.728	29.938	200.025	24.558	224.063	29.6689	257.319	28.0421	355.421	145.074	475.418	135.85	348.534	80.0041	307.372	36.6533	413.066	33.4106	264.356	28.0852	385.128	24.5912	216.85	38.4011
VII_cer.648998.649299	212.255	1072.82	207.488	1152.06	228.915	804.996	256.545	588.772	195.459	462.304	194.668	300.608	141.332	270.333	186.061	288.29	404.356	1510.35	377.267	1445.52	399.128	1046.27	253.916	656.082	397.768	519.898	214.595	323.848	282.882	269.66	143.927	375.704
VII_cer.649586.649887	193.527	81.2433	209.583	93.8521	249.726	66.4808	232.494	45.1184	211.748	40.5682	185.738	41.3847	293.005	41.911	243.463	30.7022	347.694	119.02	601.174	121.869	415.992	93.4821	477.762	46.7996	394.708	40.931	314.117	40.101	412.394	36.114	278.259	55.3289
VII_cer.661623.661924	187.284	75.5085	205.392	66.6441	270.536	27.4595	243.184	17.1986	428.149	15.4029	217.885	18.8732	375.736	17.4269	221.69	10.4188	370.874	117.638	616.51	90.9843	393.506	36.287	507.831	19.4047	367.17	13.5615	538.042	15.056	449.884	17.9867	211.093	14.5767
VII_cer.667750.668051	203.515	78.1028	241.021	84.0694	265.333	76.7086	307.32	42.8848	214.074	40.5682	264.319	36.8369	286.111	38.4544	235.546	30.3697	512.527	135.205	506.09	129.59	444.1	108.688	414.283	55.4239	425.305	39.8215	385.649	40.2457	470.333	37.5192	222.607	47.3352
VII_cer.700592.700893	206.012	140.776	215.871	129.62	239.32	43.9129	245.856	24.011	230.363	21.2604	223.243	22.7389	341.265	23.908	231.587	15.1848	417.233	214.157	469.283	165.483	413.181	61.1695	444.352	22.0681	400.827	22.0682	354.548	20.1229	446.476	20.6566	213.012	21.4733
VII_cer.726468.726769	216.001	359.928	213.775	403.992	298.283	357.64	312.665	249.938	1026.16	188.089	283.965	101.643	330.924	84.254	235.546	88.8923	533.131	550.294	647.182	555.505	497.504	509.573	477.762	290.056	489.56	216.491	622.014	122.185	514.64	95.414	308.963	127.742
VII_cer.727394.727695	194.775	69.6371	259.883	75.6625	246.257	40.1331	253.873	28.3665	202.44	19.1994	230.386	18.6459	244.746	15.6986	263.257	13.6331	455.866	114.677	469.283	117.904	351.345	62.0334	390.896	27.268	410.007	21.5751	242.586	14.0426	378.312	11.5227	218.769	17.8683
VII_cer.731055.731356	196.024	76.8739	205.392	75.9682	232.384	29.0159	299.303	14.4066	274.574	14.1013	244.674	13.4159	199.933	14.8345	205.855	10.7513	357.996	115.072	383.401	98.4967	311.994	35.423	454.375	17.3754	391.648	12.9451	432.3	14.0426	351.046	16.3005	193.822	13.4796
VII_cer.739022.739323	177.295	85.4761	228.446	79.6367	261.865	29.127	267.235	13.1781	223.382	14.7521	246.46	17.9637	261.981	18.291	209.814	9.64293	440.413	128.494	438.611	102.67	373.831	35.5958	374.191	17.6291	462.022	12.4519	503.832	16.3589	408.985	14.0521	249.473	17.2413
VII_cer.774350.774651	186.035	545.627	274.554	512.518	247.991	392.659	237.839	243.125	274.574	194.597	244.674	151.441	327.477	164.043	239.504	165.925	386.327	749.647	558.233	660.053	424.424	484.69	551.264	265.198	431.425	216.984	690.436	176.184	514.64	183.521	287.854	224.137
VII_cer.779502.779803	169.804	89.8455	197.008	75.8153	244.523	32.4622	283.269	20.2139	228.036	17.7893	217.885	15.9172	241.299	22.6118	237.525	12.0814	409.507	127.112	530.628	103.714	334.48	45.2723	384.214	23.8437	483.441	16.7669	270.576	20.8467	313.555	17.8462	285.935	17.5548
VII_cer.787373.787674	121.11	47.3805	150.9	53.9573	215.041	25.1249	179.047	17.1986	179.171	10.5217	171.45	9.09554	224.063	10.6578	191.999	7.64784	298.76	75.7937	447.813	63.6473	269.833	36.1142	360.827	20.2925	290.676	11.7122	338.998	10.4234	320.372	10.2581	216.85	11.7554
VII_cer.787723.788024	123.607	45.8786	134.133	43.2575	185.56	21.9009	171.03	14.1832	134.96	9.11158	148.233	9.77771	148.226	6.48108	118.762	8.86706	244.674	57.24	282.183	56.3435	286.697	32.1399	210.483	16.8681	253.959	8.50675	164.834	11.7263	265.841	8.15024	120.899	11.7554
VII_cer.788366.788667	229.735	1143.28	264.075	1155.88	296.549	1085.37	296.63	697.659	786.491	461.111	267.891	238.303	406.76	203.074	251.381	230.654	419.809	1546.27	641.047	1516.47	463.775	1265.21	541.241	727.74	462.022	483.282	562.923	259.715	470.333	212.89	303.206	304.544
VII_cer.794289.794590	184.787	79.7413	220.063	71.2297	202.902	27.4595	192.409	19.7672	221.055	13.5589	192.882	18.8732	261.981	11.81	182.102	12.1922	329.666	117.243	423.275	91.4016	359.777	36.8054	424.306	22.4486	333.513	16.0272	432.3	16.6484	385.128	15.1763	186.145	15.8307
VII_cer.806467.806768	211.007	55.5731	232.638	57.3201	256.662	28.1265	304.647	15.1884	879.567	13.0165	205.383	12.279	461.914	15.1225	257.319	8.31287	345.119	85.8601	656.383	76.168	340.102	33.0039	521.195	14.3316	382.469	10.2328	519.382	13.6083	613.478	15.0358	274.421	15.047
VII_cer.807019.807320	142.336	44.5131	190.721	45.5503	145.673	22.1232	165.685	10.7212	169.863	7.05063	150.019	7.9586	130.991	8.20936	180.123	7.86952	239.523	63.3588	318.99	53.8393	196.753	24.7097	277.303	10.5267	226.422	7.76703	177.274	7.81752	313.555	9.55545	157.36	11.9122
VII_cer.807318.807619	141.087	40.963	161.379	39.2834	171.686	20.9003	195.081	8.71097	195.459	7.70145	151.805	7.27643	237.851	9.07351	205.855	6.76113	311.637	55.4636	417.141	52.7959	227.671	23.5001	340.782	8.24383	293.736	6.78074	220.815	9.69951	235.167	7.72867	165.036	9.87457
VII_cer.807780.808081	169.804	223.248	186.529	210.785	227.181	103.501	216.46	43.6665	190.806	30.6973	230.386	20.0102	196.486	24.4841	245.442	15.739	391.478	316.597	466.216	254.38	331.669	135.471	347.464	47.8142	348.812	27.7394	248.806	34.3102	310.147	24.8723	180.388	26.3322
VII_cer.822236.822537	409.528	73.7334	482.042	62.2114	388.462	28.5712	628.001	20.7723	1477.58	20.1756	476.846	19.7828	1047.93	18.147	516.617	11.8597	811.287	126.915	846.55	90.5669	736.418	43.3716	1496.77	29.0436	899.567	18.6162	1443.07	26.7822	1261.04	23.7481	571.869	23.6676
VII_cer.828592.828893	196.024	91.6206	184.433	75.2039	256.662	31.4617	253.873	14.1832	255.959	13.4504	230.386	15.4624	234.404	14.5464	237.525	11.0838	399.205	121.586	404.872	104.757	404.749	33.5222	400.919	16.995	382.469	14.9176	245.696	17.0827	381.72	14.0521	199.579	15.5172
VII_cer.845545.845846	184.787	101.179	222.158	88.655	270.536	33.7963	299.303	20.2139	395.572	15.7283	294.68	18.4185	348.159	20.7394	267.216	11.5272	417.233	136.192	545.964	114.774	421.614	38.8789	588.015	21.0535	474.261	16.3971	622.014	18.0961	599.845	17.4246	262.906	14.8902
VII_cer.849319.849620	193.527	202.63	236.829	167.069	303.486	66.1473	336.716	30.8234	221.055	19.3079	228.6	20.9197	272.323	17.859	237.525	14.409	391.478	274.16	518.359	205.549	371.02	85.5336	360.827	30.6924	462.022	20.3422	357.658	23.163	453.292	15.0358	295.53	21.4733
VII_cer.856722.857023	228.486	234.308	243.117	221.943	296.549	320.62	288.613	197.002	1337.97	160.103	239.316	117.105	513.621	120.116	310.762	121.479	409.507	336.532	797.475	301.333	444.1	367.708	618.084	209.266	504.859	166.806	777.518	145.348	637.336	132.371	318.558	166.771
VII_cer.857275.857576	198.521	123.435	264.075	122.589	272.27	73.707	259.218	47.4636	253.632	43.4969	221.457	38.8834	310.241	38.8865	259.298	36.7983	368.299	187.51	460.082	165.9	404.749	103.331	441.011	52.7605	413.066	47.9583	466.511	41.8382	456.7	36.2545	285.935	47.1785
VII_cer.876279.876580	192.278	90.6648	224.254	84.6809	237.586	31.017	259.218	16.8635	332.746	17.8977	226.814	22.0567	275.77	20.5954	233.566	11.0838	440.413	128.099	377.267	108.305	326.048	40.7796	567.969	22.5754	474.261	15.1642	441.63	18.2409	449.884	17.0031	193.822	22.4137
VII_cer.878613.878914	207.261	89.0263	243.117	74.5925	284.41	31.017	339.388	15.6351	239.67	14.2097	292.894	16.1446	324.03	17.859	288.989	11.5272	466.168	121.783	613.442	109.765	418.803	36.287	414.283	20.5461	495.68	15.6574	422.97	20.5572	456.7	16.5815	318.558	13.9498
VII_cer.882987.883288	129.85	108.689	148.804	112.194	182.092	52.6955	144.307	29.3716	293.189	28.094	160.735	25.4675	324.03	24.7721	186.061	22.3893	254.976	182.379	478.485	140.441	244.536	64.107	290.667	30.6924	272.318	27.986	432.3	27.7956	347.638	30.3526	193.822	34.7961
VII_cer.883268.883569	118.613	116.881	152.996	102.259	164.75	58.4764	154.996	31.9402	151.248	30.155	130.374	31.1522	248.193	31.1092	152.412	25.0494	244.674	179.023	309.788	143.154	216.428	64.7982	280.644	30.5656	223.362	27.3695	382.539	28.3747	269.249	25.0128	151.603	33.2287
VII_cer.884155.884456	249.712	118.793	297.608	113.264	294.815	116.063	283.269	87.7798	195.459	83.3059	339.329	62.0771	361.948	70.4277	294.927	57.7467	486.772	177.247	576.636	151.71	424.424	160.354	474.421	109.706	465.082	84.4511	559.813	86.2822	562.355	80.7998	376.129	84.6392
VII_cer.905441.905742	234.729	82.4722	272.458	68.1727	280.941	44.0241	360.767	21.1073	1614.87	18.657	321.469	17.0541	696.319	16.1307	298.886	11.8597	450.715	123.165	763.736	93.2797	494.693	58.0591	718.314	24.6046	437.544	18.8628	702.876	23.0182	552.13	17.1436	387.643	18.3385
VII_cer.919961.920262	201.018	179.828	247.308	213.536	268.802	139.743	291.286	131	837.683	152.727	267.891	152.123	382.631	155.546	229.607	153.622	473.895	303.964	659.451	321.366	446.91	248.652	611.402	170.964	431.425	164.217	684.216	174.736	555.539	201.789	351.182	228.683
VII_cer.930849.931150	152.324	75.3719	163.475	71.2297	209.839	26.2366	205.771	18.6504	228.036	13.125	160.735	20.9197	206.827	16.7068	170.226	13.1898	309.062	108.164	386.469	92.8624	281.076	36.1142	397.578	16.4877	315.154	12.9451	379.429	19.5438	337.413	15.0358	159.279	17.0846
VII_cer.939361.939662	166.058	56.529	220.063	48.9131	237.586	18.5657	224.477	14.4066	116.345	12.6911	183.952	10.4599	127.544	12.6741	201.896	9.64293	373.45	75.9911	343.528	68.6556	247.347	23.1545	257.257	13.4438	354.931	11.5889	183.494	13.3187	330.597	10.8201	216.85	11.9122
VII_cer.958419.958720	182.29	94.0784	207.488	94.3106	270.536	55.6971	323.354	22.2241	146.594	19.1994	223.243	17.7363	203.38	19.0112	221.69	12.6356	388.903	135.797	398.738	120.825	373.831	74.9931	263.939	27.7754	431.425	19.9724	270.576	23.8869	320.372	21.3592	226.445	23.1974
VII_cer.960655.960956	112.37	43.2842	144.613	40.0476	164.75	21.5674	136.29	9.38104	104.71	9.43699	117.872	13.8707	110.308	15.2665	132.618	10.1971	236.947	63.7536	254.579	53.6306	199.564	23.5001	193.778	12.4292	235.601	10.9725	158.614	10.8577	163.594	10.5391	124.737	13.0094
VII_cer.960948.961249	121.11	35.0916	134.133	34.5449	128.331	18.3434	144.307	10.2745	146.594	9.54546	126.802	10.2325	141.332	12.8181	168.247	9.97544	213.768	67.3064	205.503	47.7876	238.914	26.956	173.732	10.9072	220.302	7.64375	177.274	9.40997	184.043	11.2417	130.494	13.0094
VII_cer.1000316.1000617	235.978	253.971	226.35	247.928	277.473	218.453	344.733	128.431	295.516	107.386	232.172	66.6248	486.044	64.5227	279.092	60.961	476.47	356.27	754.534	315.315	444.1	255.046	614.743	143.443	446.724	105.163	727.757	77.017	466.925	66.1855	316.639	75.0781
VII_cer.1000831.1001132	181.041	41.5092	222.158	41.1176	232.384	31.7952	251.201	21.219	214.074	15.5114	217.885	18.6459	334.371	15.8426	213.772	12.9681	352.845	62.1745	503.023	57.5955	446.91	41.6436	400.919	26.5071	342.692	16.6436	528.712	14.9112	402.169	14.8953	255.23	17.7115
VII_cer.1004103.1004404	172.301	83.5645	199.104	75.5096	253.194	34.5745	259.218	20.9957	167.537	17.3554	239.316	21.3745	206.827	17.5709	205.855	10.8621	409.507	121.191	450.88	104.548	385.074	45.9635	283.985	27.268	419.186	17.0135	239.476	17.3723	364.679	14.4737	236.04	18.025
VII_cer.1011158.1011459	177.295	343.543	228.446	373.88	260.131	250.248	288.613	127.984	248.978	92.9598	232.172	70.4904	320.582	52.5687	223.669	43.5594	404.356	458.71	573.569	477.876	396.317	315.005	524.536	142.301	324.334	86.1771	538.042	64.8564	412.394	54.1007	230.283	56.2694
VII_cer.1059435.1059736	161.064	47.6536	182.338	49.9831	249.726	29.6829	245.856	12.6197	207.094	11.3895	187.524	11.3694	203.38	13.3942	215.752	8.20203	401.78	82.702	355.797	74.4986	404.749	47.6914	330.759	15.5999	367.17	10.4793	311.007	12.3054	320.372	9.97701	203.417	12.8526
VII_cer.1060038.1060339	152.324	332.62	186.529	316.407	234.118	159.976	219.132	60.195	125.652	37.0971	225.029	37.7465	158.568	25.9243	217.731	18.9533	350.27	423.971	371.133	386.683	278.265	207.872	240.552	71.4042	351.871	36.3694	248.806	32.8625	354.454	25.1533	201.498	28.3698
VII_cer.1083698.1083999	265.943	152.655	274.554	186.787	322.562	76.3751	416.886	63.0987	779.51	76.2552	292.894	96.1854	579.117	79.3572	298.886	50.7639	494.499	207.248	647.182	233.512	483.45	131.67	818.544	77.6188	596.651	73.3553	889.48	82.3735	688.459	75.6005	355.02	80.564
VII_cer.1084371.1084672	342.105	218.196	375.154	208.034	296.549	179.098	494.384	172.433	1109.93	182.665	442.913	184.867	796.285	176.573	395.875	140.1	734.022	339.887	953.903	282.761	584.638	259.884	1025.69	192.398	627.249	174.327	1206.71	188.779	1036.1	203.756	529.651	188.557
VII_cer.1090540.1090841	339.608	120.568	394.017	152.548	334.702	103.168	505.073	99.2827	1321.68	126.586	439.341	139.844	947.959	121.268	413.689	84.1262	638.727	181.194	950.836	190.107	503.126	150.332	1236.17	115.16	792.475	111.327	1340.44	138.254	1097.44	146.283	502.785	118.652
VI_cer.4586.4887	465.713	6094.2	488.329	6579.58	421.412	5513.02	617.312	5489.36	2294.32	5770.67	553.642	7377.17	1478.82	6110.07	595.792	5331.21	855.071	8110.52	1033.65	8149.98	775.769	7818.11	1854.25	5722.1	1021.96	5764.86	2015.33	5735.02	1618.9	5804.09	604.493	6406.4
VI_cer.5576.5877	233.481	213.417	278.746	235.547	298.283	106.947	422.231	97.1608	479.341	112.81	328.613	153.487	396.419	132.358	332.535	73.4858	515.103	271.989	616.51	310.098	480.64	189.211	724.996	101.716	520.158	109.848	556.703	122.764	650.968	116.773	291.692	109.09
VI_cer.32104.32405	173.55	344.362	184.433	358.747	272.27	222.01	259.218	115.476	183.825	75.6044	235.744	54.1185	155.121	45.6556	245.442	26.8229	370.874	407.391	368.065	438.644	337.291	308.094	273.962	127.716	354.931	78.41	202.155	58.0523	368.087	42.4374	182.307	46.2381
VI_cer.64333.64634	159.816	112.921	211.679	118.003	258.397	68.1484	259.218	48.357	179.171	50.5476	225.029	57.0745	224.063	63.0825	199.917	56.9709	355.421	167.773	392.603	173.204	371.02	99.53	250.575	48.1947	370.23	49.5611	183.494	53.854	313.555	61.9699	201.498	80.8774
VI_cer.65009.65310	186.035	905.146	209.583	1003.18	249.726	645.131	232.494	586.204	211.748	631.302	210.741	573.019	162.015	524.391	223.669	476.715	388.903	1313.36	389.536	1277.95	396.317	891.277	247.234	666.355	422.246	689.17	174.164	596.303	306.739	587.801	213.012	641.534
VI_cer.90696.90997	188.532	162.487	222.158	183.424	261.865	149.749	264.562	106.095	188.479	113.569	230.386	93.6841	317.135	95.3438	255.339	81.7986	388.903	237.25	564.367	237.269	362.588	202.689	400.919	117.189	495.68	116.136	531.822	115.236	552.13	114.103	293.611	118.652
VI_cer.95502.95803	204.764	706.066	249.404	665.219	244.523	854.134	291.286	696.766	421.168	652.888	248.246	464.327	475.703	386.704	231.587	425.619	404.356	916.235	613.442	810.929	441.289	930.501	714.973	702.12	342.692	671.54	705.986	473.684	610.07	434.492	295.53	542.631
VI_cer.101276.101577	142.336	109.235	209.583	93.8521	251.46	46.3587	216.46	26.9147	235.017	31.2397	230.386	30.4701	234.404	30.5331	219.711	24.6061	321.939	144.482	460.082	127.921	393.506	56.6768	404.26	31.8338	382.469	26.7531	385.649	32.4282	374.903	31.4768	184.226	32.2883
VI_cer.106548.106849	247.215	614.309	329.046	562.96	357.246	476.705	347.405	349.891	986.604	384.53	294.68	387.925	420.549	388.433	283.051	345.815	494.499	795.439	726.929	765.854	452.532	583.356	638.13	376.299	514.038	374.297	693.546	408.248	565.763	425.499	356.939	459.089
VI_cer.137371.137672	188.532	76.6008	228.446	65.1156	293.081	22.9014	339.388	13.7365	283.881	15.5114	214.313	20.0102	275.77	17.4269	259.298	11.0838	479.046	116.849	463.149	90.5669	359.777	30.4119	745.042	17.1218	465.082	15.0409	444.74	16.3589	483.966	12.5064	245.635	16.1441
VI_cer.157813.158114	216.001	77.4201	249.404	62.9757	247.991	23.902	283.269	15.1884	225.709	13.4504	196.453	15.9172	199.933	16.7068	271.174	8.9779	383.752	120.007	374.2	95.7839	337.291	29.0296	314.054	14.5852	410.007	12.0821	261.246	15.635	306.739	14.6142	195.741	15.2037
VI_cer.162097.162398	208.509	69.2275	236.829	58.0843	230.649	18.3434	253.873	10.9446	474.687	12.7996	242.888	14.0981	461.914	15.9867	233.566	7.75868	440.413	92.3736	524.493	76.3767	387.885	24.8825	755.065	13.1901	419.186	9.49304	640.675	14.7664	494.191	10.9607	293.611	10.9717
VI_cer.167340.167641	169.804	74.5527	205.392	66.3384	254.928	22.6791	251.201	13.7365	221.055	12.2572	212.527	17.9637	213.722	18.147	221.69	9.97544	450.715	107.967	414.074	89.3148	286.697	31.6215	337.441	15.3462	385.529	11.3423	342.108	16.2141	385.128	13.0685	180.388	16.6144
VI_cer.180844.181145	189.781	84.93	241.021	84.0694	265.333	26.6813	251.201	18.7621	228.036	13.342	217.885	21.1471	296.453	20.4514	223.669	11.4163	394.054	140.139	460.082	102.67	371.02	39.2245	491.126	21.0535	431.425	15.5341	435.41	16.938	460.109	14.8953	268.663	19.2789
VI_cer.183266.183567	243.469	109.644	285.033	107.915	289.612	73.5958	277.924	30.9351	1510.16	29.7211	271.463	24.7854	620.482	29.0928	273.154	18.8425	424.96	162.049	760.669	156.927	458.153	91.927	818.544	33.8631	437.544	26.0134	845.939	31.8491	616.886	26.6991	374.21	26.1755
VI_cer.191418.191719	156.07	109.371	203.296	94.6163	247.991	34.241	229.822	18.8738	255.959	18.7655	196.453	19.1006	244.746	22.3237	245.442	13.7439	386.327	165.404	503.023	113.522	379.452	42.3348	330.759	18.3901	410.007	13.9313	370.099	19.8333	371.495	17.1436	178.469	19.5924
VI_cer.204834.205135	206.012	72.7776	220.063	63.1285	279.207	26.0142	261.89	16.0818	218.728	11.8234	210.741	14.5529	306.794	16.1307	243.463	8.53454	368.299	97.5054	527.56	79.5069	373.831	29.3752	437.67	13.6974	388.588	12.0821	578.473	15.2007	419.21	11.9443	228.364	14.1065
VI_cer.210516.210817	186.035	92.7129	184.433	86.2094	258.397	30.6835	229.822	16.8635	269.92	17.1384	185.738	20.0102	293.005	21.4596	201.896	13.4114	347.694	127.902	463.149	102.462	387.885	38.8789	451.034	21.6876	385.529	15.5341	478.951	23.7421	415.802	18.8299	247.554	23.9811
VI_cer.220601.220902	126.105	46.0151	186.529	56.7087	190.763	32.351	171.03	18.9854	223.382	19.6333	171.45	17.7363	265.428	24.9161	166.267	20.6159	275.58	80.3334	411.006	69.2816	309.183	48.037	447.693	23.7169	250.9	18.4929	410.529	18.2409	378.312	19.1109	193.822	24.4513
VI_cer.220966.221267	122.359	49.0191	161.379	49.5245	168.218	25.236	171.03	17.1986	167.537	17.7893	153.591	20.465	224.063	14.9785	158.35	16.1824	249.825	77.1754	288.318	69.4903	283.886	38.0149	280.644	18.0096	241.72	18.9861	332.778	17.6618	316.964	17.1436	157.36	22.5704
VI_cer.221746.222047	243.469	509.58	272.458	566.934	289.612	472.814	312.665	373.008	849.317	415.987	294.68	353.817	444.679	401.107	285.03	396.801	527.98	856.824	831.214	769.819	441.289	671.827	638.13	449.606	627.249	455.543	758.857	417.658	565.763	466.25	416.428	594.669
VI_cer.223229.223530	163.561	103.5	220.063	118.767	267.068	61.1446	256.545	41.2096	204.767	38.1819	216.099	32.2892	337.818	33.4135	273.154	25.1603	363.147	167.575	487.687	160.892	359.777	96.4197	387.555	48.9556	315.154	40.068	460.291	32.8625	449.884	23.8886	274.421	45.1409
VI_cer.223911.224212	183.538	383.277	215.871	399.559	215.041	243.133	253.873	208.393	146.594	194.814	210.741	129.157	220.616	112.339	172.206	100.863	388.903	580.493	349.662	560.096	328.859	375.484	310.713	260.885	376.349	215.134	348.328	141.005	361.27	121.973	241.797	149.843
VI_cer.224857.225158	248.463	88.6166	291.321	80.2481	294.815	48.2486	307.32	30.0417	2450.22	29.7211	321.469	22.9662	579.117	26.7884	330.556	20.3942	530.556	140.929	846.55	114.356	455.343	72.9195	775.111	37.6679	783.296	32.301	939.242	32.1387	780.48	30.0716	433.7	32.9152
VI_cer.226582.226883	177.295	93.6687	222.158	91.1007	267.068	34.3521	256.545	18.6504	267.593	20.3926	226.814	23.421	261.981	23.4759	209.814	17.4016	396.629	133.428	530.628	111.018	382.263	43.8899	407.601	27.268	446.724	19.9724	541.152	25.4793	521.456	24.3102	278.259	22.5704
VI_cer.256487.256788	196.024	59.6694	207.488	53.8044	254.928	24.1243	251.201	14.63	214.074	11.281	217.885	15.235	330.924	19.4432	239.504	9.8646	363.147	85.0705	521.426	67.6122	362.588	29.8935	390.896	17.5023	422.246	12.0821	438.52	17.6618	477.15	14.6142	260.987	15.5172
VI_cer.269966.270267	117.365	1678.94	102.696	1862.37	147.407	1451.68	141.634	1454.84	407.207	1529.77	137.517	2409.64	334.371	1737.65	195.958	1339.92	236.947	2367.76	266.847	2487.67	213.618	2210.39	394.237	1636.72	287.617	1641.06	394.979	1705.52	337.413	1675.01	118.98	1782.12
V_cer.95.396	402.036	107.869	452.7	123.964	371.12	76.7086	545.159	77.3936	1721.9	91.5497	510.779	115.741	1365.06	102.113	528.493	58.0792	759.777	164.22	966.172	152.127	694.257	125.968	1376.49	83.4529	807.774	83.7113	1573.7	99.7457	1318.98	108.061	537.327	92.0059
V_cer.6203.6504	267.192	860.087	322.758	836.873	310.423	762.639	334.043	634.002	584.051	675.559	292.894	656.243	486.044	613.254	316.7	555.743	481.621	1118.75	595.039	1001.45	446.91	918.579	872	665.34	553.815	672.526	771.298	640.892	794.113	654.829	385.724	686.361
V_cer.13272.13573	203.515	468.89	205.392	484.24	244.523	374.538	235.166	254.07	225.709	233.105	208.955	152.805	248.193	86.7024	209.814	51.7615	399.205	655.3	457.015	609.136	326.048	440.282	314.054	273.188	400.827	234.984	351.438	141.15	419.21	77.5678	199.579	71.6298
V_cer.46826.47127	197.272	218.606	236.829	233.713	275.739	189.215	307.32	120.167	216.401	86.4515	262.533	53.8911	217.169	49.1122	269.195	33.2515	383.752	300.609	552.098	320.949	421.614	255.218	330.759	135.452	483.441	95.4235	261.246	73.8321	351.046	52.555	264.825	54.3885
V_cer.51897.52198	188.532	65.2677	165.571	65.2685	254.928	34.4633	256.545	20.549	186.152	16.0537	175.022	16.5994	220.616	13.3942	205.855	10.1971	363.147	97.1107	352.729	91.819	340.102	44.9267	273.962	20.7998	410.007	17.0135	295.457	15.635	334.005	13.49	207.255	15.6739
V_cer.52730.53031	207.261	106.367	207.488	106.539	241.055	53.2514	245.856	29.3716	246.651	26.1416	223.243	22.7389	299.9	20.4514	257.319	13.6331	401.78	163.035	472.351	146.076	393.506	82.0777	334.1	33.8631	434.485	28.3558	323.447	21.281	432.843	17.5652	224.526	22.1002
V_cer.53564.53865	193.527	1491.46	234.733	1630.18	263.599	1232.12	304.647	823.298	591.032	568.714	248.246	264.908	382.631	188.671	245.442	206.824	497.074	2102.88	585.837	2062.8	446.91	1564.49	598.038	876.636	446.724	616.061	538.042	295.039	504.415	198.135	245.635	256.739
V_cer.61757.62058	183.538	114.287	182.338	114.793	230.649	40.6889	251.201	23.2292	346.708	20.8265	194.668	25.9223	193.039	23.6199	239.504	16.0715	419.809	174.681	438.611	140.65	337.291	59.6143	417.624	26.6339	446.724	23.1778	519.382	27.6508	436.251	23.6076	163.117	24.4513
V_cer.67220.67521	176.047	57.4848	224.254	67.867	289.612	34.908	280.596	19.8789	190.806	19.7418	198.239	21.1471	199.933	19.2992	241.484	11.1947	388.903	98.295	435.544	87.6454	385.074	49.4194	374.191	25.4924	437.544	17.1368	295.457	20.5572	330.597	18.6893	174.631	22.1002
V_cer.68173.68474	198.521	91.3475	245.213	105.927	197.699	66.4808	253.873	34.9556	367.65	32.4329	228.6	35.9274	368.842	31.9733	219.711	21.3918	391.478	146.258	607.308	140.024	396.317	78.9673	541.241	38.0484	403.887	33.7804	693.546	30.4015	531.681	27.9637	276.34	35.1096
V_cer.69044.69345	280.926	417.003	278.746	487.45	315.625	431.458	368.784	278.863	1240.24	268.249	355.402	206.014	627.376	197.889	356.287	185.211	551.16	586.809	809.744	598.91	494.693	514.238	885.364	296.651	611.95	273.326	895.701	250.884	685.051	242.54	335.829	249.529
V_cer.85131.85432	268.44	931.772	326.95	1102.84	291.346	960.748	387.49	733.732	840.01	737.496	300.038	610.766	630.823	588.626	281.071	640.867	486.772	1309.81	840.416	1329.29	444.1	1138.37	831.908	729.896	489.56	784.347	923.691	644.8	760.031	632.908	355.02	797.332
V_cer.85786.86087	213.504	161.667	234.733	179.144	256.662	88.9375	269.907	47.687	248.978	48.0527	205.383	57.7567	361.948	61.6422	281.071	56.4167	453.29	260.146	484.619	231.217	337.291	119.056	410.942	52.38	449.783	53.7528	416.75	54.2883	419.21	61.5483	260.987	72.4135
V_cer.86448.86749	225.989	125.21	285.033	119.531	284.41	49.9162	318.009	31.1585	795.799	32.9752	241.102	37.2917	434.337	34.9978	237.525	26.712	404.356	202.511	585.837	156.301	446.91	73.9563	594.697	35.7655	541.576	33.164	677.996	40.101	535.089	41.3133	272.502	36.5202
V_cer.100016.100317	157.318	91.7571	207.488	77.6496	277.473	28.7935	261.89	13.2898	214.074	13.9928	223.243	17.2815	279.217	16.5628	233.566	11.3055	479.046	129.086	515.292	101.418	348.534	40.2613	430.988	19.7852	400.827	16.1505	419.86	19.399	466.925	16.8626	234.121	19.4357
V_cer.110528.110829	151.076	760.273	148.804	739.811	232.384	457.028	237.839	205.936	144.268	119.861	182.166	79.586	155.121	71.2918	158.35	50.4314	365.723	913.867	346.595	914.016	362.588	548.452	283.985	216.622	376.349	122.053	211.485	82.3735	265.841	62.6725	151.603	62.8524
V_cer.117423.117724	163.561	90.2552	224.254	77.9553	227.181	34.0186	179.047	16.9752	244.324	12.7996	180.38	17.7363	355.054	15.4106	231.587	9.97544	360.572	135.205	417.141	102.462	365.398	43.026	427.647	21.0535	321.274	16.2738	550.483	17.3723	398.761	17.5652	241.797	18.1817
V_cer.117875.118176	184.787	95.7169	209.583	91.5593	221.978	38.2431	189.737	19.5438	276.901	15.7283	176.808	16.1446	289.558	17.7149	257.319	13.3006	339.968	154.153	555.165	105.592	354.155	48.037	410.942	23.3364	315.154	20.2189	513.162	23.163	480.558	17.5652	203.417	22.4137
V_cer.130977.131278	174.798	59.806	188.625	55.333	241.055	24.6802	235.166	13.1781	169.863	13.8843	200.025	17.7363	120.649	18.7231	201.896	8.64538	412.082	98.6897	426.342	79.9243	356.966	33.3494	257.257	16.6145	416.126	10.6026	242.586	15.3455	361.27	15.7384	193.822	14.1065
V_cer.135294.135595	173.55	95.3073	228.446	87.5851	274.004	36.1309	280.596	19.3205	386.265	17.8977	221.457	20.6924	293.005	22.1797	191.999	14.2981	396.629	152.969	453.947	115.608	390.695	43.5444	531.218	22.7022	449.783	20.3422	432.3	19.5438	501.007	20.6566	218.769	19.5924
V_cer.138571.138872	139.839	90.5282	121.558	84.2223	185.56	33.4628	208.443	20.6606	286.208	22.4535	169.664	20.465	203.38	21.8916	130.639	19.175	285.882	137.771	315.923	101.001	238.914	47.3459	454.375	24.8583	299.856	24.534	338.998	28.3747	371.495	25.7154	130.494	26.1755
V_cer.138912.139213	148.579	62.8099	184.433	79.6367	182.092	43.9129	149.651	30.6001	176.844	27.2263	194.668	31.607	206.827	32.5494	172.206	24.9386	316.788	100.861	472.351	93.6971	317.616	66.8717	250.575	32.7216	309.035	24.9038	385.649	25.4793	354.454	28.8069	195.741	35.8933
V_cer.140047.140348	136.093	87.1147	136.229	82.0823	192.497	33.0181	138.962	30.1534	167.537	31.4566	137.517	31.8344	134.438	36.006	134.597	30.3697	229.221	132.639	205.503	122.495	278.265	56.8496	223.847	33.229	247.84	30.4517	161.724	34.5998	201.084	34.8493	111.303	34.1692
V_cer.140538.140839	192.278	478.448	213.775	487.297	239.32	724.841	248.528	516.516	179.171	452.759	242.888	322.437	327.477	332.551	245.442	382.946	422.384	693.394	555.165	606.005	331.669	772.048	504.49	553.478	336.573	500.665	597.134	364.383	507.824	347.65	257.149	478.368
V_cer.141007.141308	194.775	201.811	243.117	194.124	279.207	192.661	366.111	140.046	190.806	145.351	289.322	118.924	320.582	144.312	213.772	117.821	440.413	295.872	576.636	244.572	477.829	232.928	414.283	161.198	431.425	152.135	404.309	153.455	501.007	167.361	349.263	178.212
V_cer.177067.177368	204.764	126.576	190.721	108.832	265.333	38.4655	261.89	18.427	265.266	17.2469	232.172	21.3745	261.981	22.4677	247.422	18.51	424.96	201.524	567.434	126.251	368.209	54.2577	354.146	22.9559	492.62	18.4929	444.74	18.6752	429.435	17.1436	236.04	20.3761
V_cer.207237.207538	146.081	84.7934	157.188	83.458	282.675	31.7952	219.132	16.9752	197.786	18.4401	176.808	19.1006	186.145	19.7313	154.391	15.1848	365.723	118.625	334.326	106.844	320.426	43.8899	227.188	20.1657	373.29	16.5204	164.834	21.4258	368.087	19.8135	128.575	20.8463
V_cer.214728.215029	208.509	532.519	209.583	509.308	228.915	376.095	299.303	219.784	223.382	193.296	237.53	147.803	386.078	145.608	231.587	131.122	435.262	671.09	536.762	623.117	385.074	424.557	444.352	238.31	462.022	192.82	519.382	151.573	501.007	155.698	295.53	182.758
V_cer.221575.221876	213.504	168.221	182.338	175.476	244.523	151.861	285.941	124.746	272.247	140.579	255.39	136.206	282.664	127.029	229.607	102.969	448.139	215.538	576.636	228.087	382.263	203.725	317.395	131.521	440.604	148.806	351.438	144.914	460.109	144.596	245.635	142.006
V_cer.242222.242523	199.77	225.843	272.458	163.248	263.599	111.95	272.579	51.0373	223.382	34.6023	260.747	26.3771	413.655	26.7884	302.844	16.0715	435.262	305.346	628.778	204.297	463.775	135.299	534.559	51.3654	364.11	34.2736	656.225	33.8759	480.558	28.3853	282.097	23.8244
V_cer.246641.246942	186.035	121.66	194.913	84.0694	270.536	35.2415	267.235	16.0818	200.113	11.8234	196.453	16.1446	155.121	11.3779	219.711	6.87197	347.694	163.035	374.2	109.348	390.695	41.1252	280.644	18.3901	379.409	10.9725	270.576	13.753	351.046	11.8038	205.336	12.5391
V_cer.250166.250467	196.024	81.926	188.625	75.5096	230.649	26.2366	259.218	18.3154	560.782	12.6911	244.674	16.1446	348.159	12.098	229.607	11.4163	430.111	119.612	493.821	88.0628	396.317	38.7061	547.923	17.1218	449.783	13.6848	460.291	17.517	483.966	16.8626	218.769	17.3981
V_cer.261664.261965	242.221	58.7136	345.813	50.136	234.118	34.3521	352.75	19.9906	337.4	18.657	287.536	20.0102	382.631	19.1552	259.298	9.8646	486.772	97.1107	683.988	64.0646	466.586	56.1584	481.103	25.3656	428.365	16.3971	569.143	22.7287	494.191	20.0946	310.882	18.1817
V_cer.269441.269742	208.509	62.6734	205.392	65.8799	267.068	38.132	291.286	26.2446	207.094	24.406	225.029	18.6459	248.193	22.1797	174.185	19.6184	363.147	100.466	395.67	85.7673	376.641	44.2355	304.031	23.0827	370.23	21.9449	370.099	20.5572	368.087	21.3592	216.85	24.6081
V_cer.270342.270643	229.735	296.436	184.433	322.979	249.726	296.829	283.269	238.77	467.706	221.607	232.172	168.95	392.972	165.051	249.401	174.349	445.564	478.053	656.383	453.669	413.181	399.329	507.831	277.119	385.529	246.326	628.234	179.513	586.212	186.05	284.016	241.065
V_cer.288337.288638	211.007	82.6087	253.596	75.0511	286.144	27.5706	256.545	14.63	246.651	14.3182	228.6	20.0102	251.64	15.4106	229.607	12.9681	373.45	123.56	423.275	100.375	309.183	35.0774	374.191	18.2632	437.544	15.7806	429.19	18.6752	374.903	12.0848	180.388	18.025
V_cer.305848.306149	197.272	2019.75	228.446	2166.39	272.27	1842.12	334.043	1514.48	232.69	1277.57	225.029	877.265	375.736	768.368	245.442	857.445	440.413	2834.76	625.711	2681.74	371.02	2223.53	561.287	1592.58	446.724	1387.22	609.574	910.162	466.925	815.305	260.987	1073.98
V_cer.306732.307033	202.267	77.4201	261.979	82.8466	239.32	38.6878	293.958	25.9095	218.728	25.4907	242.888	22.5115	320.582	21.0275	229.607	15.739	412.082	111.914	570.501	100.166	418.803	61.3423	414.283	30.3119	428.365	22.9312	354.548	23.8869	419.21	22.4834	249.473	30.0939
V_cer.311889.312190	219.746	90.6648	259.883	86.5151	239.32	39.9107	283.269	23.5643	323.439	21.5858	225.029	21.3745	341.265	24.34	231.587	16.2932	437.837	145.666	723.862	121.66	432.857	54.6032	551.264	28.2827	397.768	20.5888	553.593	25.6241	483.966	26.2775	270.583	21.0031
V_cer.321893.322194	212.255	378.089	232.638	378.312	268.802	253.694	307.32	200.799	216.401	214.448	216.099	212.608	193.039	191.12	227.628	157.279	357.996	501.541	414.074	496.24	376.641	332.631	273.962	222.71	400.827	215.874	264.356	215.706	378.312	208.393	230.283	195.14
V_cer.323198.323499	193.527	70.866	238.925	65.4213	261.865	35.3527	253.873	26.3563	209.421	24.5145	273.249	22.7389	203.38	26.9325	251.381	18.9533	424.96	111.717	545.964	79.2982	401.938	46.1363	374.191	25.112	336.573	23.3011	326.558	23.8869	429.435	25.7154	230.283	29.7805
V_cer.335368.335669	194.775	68.9544	232.638	47.6903	270.536	25.6807	288.613	11.838	1479.91	14.4267	246.46	10.6873	492.939	16.8508	290.968	7.86952	463.593	107.374	622.644	67.4035	421.614	35.2502	641.471	18.8974	480.381	13.1916	758.857	15.635	586.212	14.6142	312.801	15.047
V_cer.343085.343386	217.249	131.901	217.967	108.985	275.739	44.3576	275.252	20.3256	162.883	20.1756	212.527	15.9172	220.616	15.5546	223.669	9.97544	394.054	172.115	463.149	126.46	444.1	48.2098	253.916	20.4193	428.365	17.0135	261.246	19.6886	316.964	16.5815	239.878	16.7711
V_cer.354857.355158	239.723	143.234	255.692	123.659	280.941	52.8067	259.218	27.9198	307.15	26.0331	260.747	22.0567	317.135	25.6363	235.546	14.9632	440.413	221.854	475.418	162.979	399.128	72.5739	537.9	31.1997	465.082	19.9724	488.281	24.4659	569.171	21.4998	224.526	24.1378
V_cer.362212.362513	177.295	437.485	226.35	494.94	244.523	362.976	296.63	244.577	725.992	207.18	196.453	123.472	365.395	115.939	251.381	129.237	417.233	716.685	499.956	655.462	376.641	483.999	410.942	288.534	379.409	243.12	469.621	138.978	426.026	127.453	234.121	184.325
V_cer.362700.363001	179.793	80.6971	194.913	79.0253	197.699	36.2421	224.477	23.7876	193.132	19.3079	216.099	18.8732	189.592	17.5709	191.999	15.8499	337.392	115.467	389.536	106.009	362.588	55.64	294.008	29.1705	413.066	19.2327	227.035	18.9647	235.167	16.722	157.36	20.0626
V_cer.363308.363609	168.556	81.3798	245.213	89.2665	227.181	49.4715	253.873	29.595	253.632	28.311	198.239	23.421	351.607	20.5954	251.381	19.84	373.45	132.836	472.351	119.573	393.506	61.6878	364.168	29.2973	333.513	25.8901	351.438	19.9781	385.128	20.0946	245.635	29.9372
V_cer.396252.396553	224.741	836.465	276.65	934.394	274.004	739.849	352.75	580.396	719.011	524.024	246.46	362.912	320.582	320.885	245.442	369.091	414.658	1256.12	683.988	1185.51	427.235	940.524	561.287	627.926	431.425	579.815	640.675	361.053	463.517	329.241	318.558	463.635
V_cer.396927.397228	126.105	56.2559	142.517	55.4858	169.952	27.4595	181.72	19.7672	109.364	14.1013	110.728	11.5968	79.2838	14.8345	134.597	13.8548	260.127	77.9649	214.705	71.3684	261.4	38.5333	180.414	20.1657	186.645	14.0546	152.394	16.0693	201.084	15.3168	82.5181	20.6896
V_cer.397186.397487	132.347	50.3845	150.9	53.0402	197.699	31.9063	154.996	19.3205	111.691	17.1384	144.661	15.4624	162.015	15.8426	162.309	14.6306	314.213	83.6889	337.393	83.6805	289.508	42.162	267.28	20.7998	229.481	16.6436	214.595	13.174	330.597	13.0685	172.712	20.0626
V_cer.423136.423437	217.249	387.647	295.513	396.961	274.004	491.936	347.405	347.992	251.305	244.819	244.674	102.325	265.428	73.7402	229.607	63.2886	530.556	581.085	506.09	521.49	382.263	591.132	464.398	383.655	477.321	274.805	426.08	137.096	507.824	82.486	280.178	91.5357
V_cer.423858.424159	73.665	25.5336	77.5459	24.7623	112.723	13.0071	98.8768	10.7212	67.48	6.72521	80.3673	6.36688	55.154	5.47291	100.948	2.54928	164.833	42.4366	165.629	33.5974	134.916	21.5994	153.686	9.00479	152.988	6.65746	96.4122	5.06691	136.328	5.19929	76.761	5.32913
V_cer.423981.424282	97.3876	24.5778	111.079	25.8322	110.989	11.8954	128.273	9.38104	104.71	6.83368	83.9392	4.32038	124.096	4.60877	96.9894	4.10101	154.531	35.1335	233.108	31.5106	177.078	20.217	180.414	9.25845	140.749	7.39717	143.063	7.38321	122.696	4.21564	88.2751	5.48587
V_cer.424745.425046	166.058	73.1872	186.529	68.9369	249.726	25.7919	296.63	17.3103	179.171	15.2944	205.383	20.6924	230.957	15.4106	205.855	10.308	355.421	112.112	374.2	99.9575	351.345	40.434	290.667	22.5754	354.931	17.3834	258.136	15.2007	354.454	12.928	203.417	14.1065
V_cer.431145.431446	196.024	120.022	226.35	105.163	265.333	39.6884	296.63	19.8789	295.516	17.3554	210.741	21.6019	306.794	19.8753	241.484	13.0789	476.47	169.944	407.939	139.189	382.263	50.629	527.877	24.4778	510.978	22.1915	438.52	21.5706	463.517	19.1109	189.983	21.9435
V_cer.434448.434749	287.169	82.1991	238.925	68.4784	331.233	27.126	352.75	19.0971	767.876	15.9453	305.396	17.5089	644.612	20.1633	362.226	11.4163	600.095	114.283	668.652	103.714	449.721	39.3973	885.364	19.7852	510.978	15.2875	712.206	16.0693	814.563	16.0194	318.558	16.1441
V_cer.435646.435947	202.267	69.6371	247.308	57.3201	268.802	21.9009	291.286	12.2847	390.919	12.3657	233.958	13.1885	337.818	16.4187	237.525	8.31287	491.923	92.7683	552.098	84.0978	455.343	29.0296	684.904	16.3608	458.963	13.1916	500.722	13.174	507.824	12.7874	262.906	11.9122
V_cer.438581.438882	201.018	65.2677	217.967	57.9315	246.257	21.4562	267.235	12.5081	237.343	11.281	214.313	15.6898	248.193	14.2584	227.628	8.20203	424.96	86.847	414.074	78.4635	303.562	27.9928	374.191	16.8681	419.186	11.4656	357.658	18.2409	439.659	10.6796	149.684	13.3228
V_cer.442093.442394	206.012	212.871	241.021	203.601	244.523	98.6095	221.805	34.3972	1193.7	40.0259	228.6	51.3898	513.621	61.2102	281.071	34.5815	381.176	329.821	693.19	275.04	404.749	109.552	634.789	42.1069	416.126	37.7256	696.656	44.5888	528.273	34.9898	259.068	45.6111
V_cer.462266.462567	220.995	53.7981	234.733	37.9077	260.131	17.7875	336.716	10.3862	414.188	9.22005	262.533	9.55032	430.89	10.0817	296.906	6.42862	440.413	91.3867	723.862	56.1348	466.586	25.9193	557.946	12.4292	471.202	8.63004	656.225	12.8844	562.355	10.5391	318.558	10.188
V_cer.469347.469648	167.307	61.5811	178.146	53.4987	216.776	21.0115	280.596	10.6095	246.651	10.5217	183.952	18.6459	182.698	16.2747	199.917	9.42125	337.392	90.9919	315.923	69.9076	326.048	24.5369	390.896	12.4292	330.453	11.5889	267.466	12.1606	388.536	11.8038	145.846	12.0689
V_cer.487215.487516	201.018	75.3719	180.242	58.8486	256.662	18.7881	240.511	12.5081	260.612	10.5217	187.524	10.4599	248.193	15.4106	201.896	9.08874	383.752	106.19	411.006	85.5586	413.181	25.7465	387.555	15.2194	394.708	9.98618	360.768	15.2007	429.435	13.6306	249.473	12.6959
V_cer.491069.491370	262.197	252.469	255.692	208.492	246.257	80.5997	326.026	31.7169	356.015	29.1787	260.747	20.2376	434.337	24.052	259.298	17.0691	520.254	379.561	803.609	266.484	503.126	99.1844	704.95	39.063	471.202	31.3147	746.417	33.8759	610.07	31.4768	343.505	27.8996
V_cer.492247.492548	248.463	96.5362	255.692	84.0694	280.941	31.3505	334.043	18.427	556.128	16.3791	273.249	17.7363	492.939	19.7313	302.844	11.0838	515.103	137.376	662.518	109.348	486.261	41.298	668.199	21.3071	504.859	12.4519	643.785	20.2676	599.845	15.0358	272.502	19.2789
V_cer.514176.514477	184.787	113.058	253.596	100.425	247.991	39.5772	264.562	15.8584	186.152	16.0537	194.668	21.8293	199.933	18.147	211.793	9.75377	391.478	141.916	438.611	116.026	300.751	45.9635	297.349	16.234	391.648	10.2328	242.586	17.3723	381.72	14.7547	188.064	15.3604
V_cer.517469.517770	191.03	108.689	285.033	67.5613	268.802	29.2382	336.716	13.8482	197.786	11.281	225.029	11.5968	282.664	14.8345	243.463	6.53946	352.845	151.785	564.367	100.792	415.992	35.423	364.168	17.2486	357.991	11.8355	438.52	15.3455	419.21	12.7874	270.583	12.5391
V_cer.522754.523055	181.041	242.501	197.008	214.453	280.941	123.179	285.941	68.571	207.094	58.249	233.958	45.7051	268.876	33.9896	241.484	30.7022	401.78	331.005	493.821	279.631	432.857	154.652	400.919	81.5505	406.947	58.561	429.19	49.0766	429.435	45.81	287.854	48.7459
V_cer.551168.551469	178.544	68.2717	213.775	63.1285	270.536	24.9025	288.613	12.8431	232.69	13.7758	171.45	16.8268	327.477	20.1633	221.69	13.3006	417.233	101.65	509.157	95.3665	385.074	34.2134	511.172	16.234	437.544	11.8355	559.813	23.163	490.782	16.441	264.825	17.5548
V_cer.569723.570024	299.654	159.346	341.621	191.831	322.562	85.9359	451.627	77.5053	1035.47	87.9701	392.907	101.415	827.309	90.447	383.999	62.4019	633.576	210.604	665.585	237.895	514.369	122.512	1109.21	80.2822	645.607	78.6566	1010.77	96.416	1042.91	84.4533	349.263	90.2818
V_cer.570199.570500	419.516	495.106	450.604	485.463	386.728	438.129	553.176	438.899	1214.64	487.253	550.07	567.107	1027.24	466.205	510.679	395.693	759.777	695.565	1101.13	647.324	643.663	641.934	1186.05	451.001	859.79	445.556	1256.47	411.723	1261.04	425.92	552.679	443.729
V_cer.576460.576761	334.614	123.299	385.633	152.548	317.36	101.278	563.865	100.623	1321.68	132.552	457.201	140.981	1023.8	127.173	429.524	88.4489	597.519	188.3	843.483	193.655	539.665	153.96	1249.53	110.34	881.208	118.971	1303.12	124.646	1179.24	142.348	439.457	122.884
XIII_cer.0.253	323.377	743.479	301.8	821.435	277.473	670.923	400.852	681.801	1279.79	790.972	378.619	1110.34	799.733	807.11	340.452	674.894	571.764	891.958	699.324	936.554	458.153	918.06	1159.33	712.14	660.906	737.252	992.113	738.466	927.034	721.296	399.157	704.543
XIII_cer.5411.5712	262.197	3034.68	297.608	3157.34	275.739	2683.58	376.801	2638.2	1079.68	2781.31	408.98	3200.95	854.886	2682.45	360.246	2383.58	499.65	3983.12	702.392	3972.21	427.235	3796.83	1029.03	2633.46	590.532	2559.42	1178.72	2431.25	838.42	2431.44	379.967	2721.46
XIII_cer.6022.6323	117.365	156.615	94.3125	184.341	123.129	75.4857	184.392	87.5564	390.919	100.77	153.591	111.875	320.582	92.1753	138.556	60.4068	203.466	168.957	196.302	164.022	177.078	103.159	397.578	60.497	211.123	63.6157	398.089	75.7141	299.923	70.2607	128.575	61.4418
XIII_cer.6404.6705	109.873	86.9781	152.996	104.246	161.281	70.2607	184.392	57.1797	228.036	64.6488	155.377	86.1803	220.616	70.5717	142.515	40.7885	231.796	127.112	343.528	145.867	244.536	94.1733	357.487	62.3994	232.541	62.5061	298.567	64.2774	255.616	62.532	147.765	59.7176
XIII_cer.20419.20720	208.509	69.364	213.775	57.1672	249.726	22.1232	264.562	11.838	218.728	12.1488	257.175	12.9611	334.371	13.5382	255.339	8.9779	409.507	115.072	591.972	73.4552	410.371	27.3016	484.444	14.2047	410.007	11.3423	478.951	12.4501	507.824	12.928	280.178	13.0094
XIII_cer.91592.91893	204.764	257.521	282.938	241.814	282.675	172.428	283.269	63.8804	258.285	48.812	237.53	36.6096	486.044	35.1418	304.824	24.4953	360.572	379.166	674.787	327.627	379.452	213.92	598.038	69.375	437.544	46.7255	612.684	50.6691	548.722	33.4441	326.234	39.4983
XIII_cer.123536.123837	173.55	73.1872	220.063	84.2223	263.599	38.132	224.477	22.5592	218.728	21.0434	210.741	19.1006	320.582	21.0275	290.968	16.5149	363.147	103.229	604.241	107.053	401.938	63.243	417.624	26.1266	333.513	19.9724	382.539	21.8601	323.78	19.5325	259.068	26.6457
XIII_cer.124349.124650	192.278	1498.43	268.267	1616.58	310.423	1114.83	291.286	813.582	723.665	634.231	255.39	407.935	455.02	392.897	255.339	424.51	424.96	2105.45	644.114	1960.75	444.1	1432.3	514.513	908.343	422.246	705.814	575.363	456.601	511.232	429.152	280.178	579.778
XIII_cer.131705.132006	168.556	90.3917	203.296	76.8853	241.055	26.4589	243.184	18.9854	193.132	16.5961	237.53	15.9172	148.226	18.7231	211.793	13.0789	406.931	126.718	414.074	108.096	407.56	39.2245	347.464	18.8974	480.381	18.6162	286.127	22.8735	323.78	18.4083	163.117	18.652
XIII_cer.145954.146255	224.741	1141.5	310.183	1156.34	275.739	966.862	347.405	895.443	632.916	903.673	316.112	781.989	455.02	696.212	243.463	682.653	471.319	1722.14	680.921	1473.28	410.371	1225.98	751.724	976.957	498.739	978.276	659.335	804.336	575.988	755.724	324.315	857.677
XIII_cer.146929.147230	224.741	94.2149	222.158	90.9478	218.51	45.247	253.873	31.4935	200.113	33.7345	198.239	41.6121	303.347	41.1908	233.566	34.8032	414.658	130.468	469.283	119.782	376.641	66.1805	280.644	35.1314	336.573	33.164	211.485	34.3102	357.862	35.1303	207.255	51.2537
XIII_cer.162197.162498	154.821	35.2282	165.571	34.5449	192.497	21.2338	149.651	11.2796	146.594	10.7386	182.166	12.5064	179.25	12.098	178.144	9.19957	309.062	64.1483	325.124	55.5088	306.373	19.1803	233.87	10.6536	266.198	9.36975	189.714	12.4501	235.167	13.0685	138.17	10.5015
XIII_cer.162592.162893	137.342	60.4887	203.296	47.2317	178.623	23.6796	227.149	14.965	200.113	14.2097	158.949	15.4624	282.664	21.1715	174.185	10.6405	365.723	83.6889	411.006	65.108	340.102	28.8568	374.191	12.0487	263.139	12.3286	391.869	14.6217	357.862	12.928	191.902	17.2413
XIII_cer.168709.169010	182.29	83.8376	213.775	80.0952	258.397	26.9036	235.166	14.7416	316.458	15.186	185.738	15.4624	258.534	17.1388	221.69	12.6356	445.564	117.836	450.88	104.966	399.128	38.8789	571.31	17.8828	385.529	13.5615	522.492	15.9246	483.966	15.3168	182.307	18.652
XIII_cer.170195.170496	243.469	54.0712	259.883	36.2263	303.486	17.5652	301.975	9.26936	218.728	9.87088	275.035	11.5968	430.89	12.5301	314.721	5.32024	455.866	72.4383	726.929	49.457	477.829	20.217	608.061	11.2877	517.098	9.12318	730.867	10.2786	548.722	8.99337	318.558	11.9122
XIII_cer.195963.196264	169.804	85.7492	188.625	75.9682	289.612	27.126	293.958	15.8584	330.419	16.7046	200.025	18.8732	220.616	19.1552	201.896	10.6405	370.874	133.034	506.09	106.218	376.641	32.1399	464.398	18.0096	431.425	15.6574	463.401	18.3856	395.353	15.5979	216.85	20.8463
XIII_cer.220283.220584	122.359	29.3568	171.858	26.4437	171.686	16.8981	144.307	7.03578	144.268	10.3048	125.016	7.73121	261.981	12.6741	146.474	7.86952	301.335	46.5815	389.536	37.145	255.779	19.0075	260.598	12.3023	223.362	9.12318	320.337	10.8577	296.514	10.9607	170.793	10.6583
XIII_cer.220503.220804	132.347	29.6299	150.9	23.3866	183.826	13.0071	179.047	7.81754	167.537	9.65394	144.661	10.2325	196.486	9.93765	197.937	8.42371	206.041	44.8051	328.192	33.3887	278.265	17.6251	294.008	10.1462	247.84	6.2876	320.337	9.40997	289.698	9.27441	178.469	13.0094
XIII_cer.222944.223245	174.798	80.6971	215.871	91.1007	225.447	45.0246	256.545	37.6359	181.498	31.3482	208.955	28.8783	196.486	24.4841	205.855	24.8278	378.601	123.757	371.133	115.817	382.263	67.2173	267.28	33.8631	305.975	28.7257	251.916	30.691	334.005	24.5912	197.66	32.2883
XIII_cer.224048.224349	209.758	391.47	289.225	451.835	260.131	353.971	277.924	309.574	819.068	303.828	266.105	255.585	403.313	229.43	241.484	238.635	437.837	611.876	545.964	624.995	396.317	522.187	577.992	352.963	443.664	346.804	516.272	250.595	487.374	248.723	257.149	325.547
XIII_cer.225401.225702	229.735	1040.87	268.267	1174.99	296.549	906.718	323.354	698.106	686.434	745.522	244.674	732.191	430.89	758.718	261.277	707.702	458.442	1567.78	610.375	1502.49	472.207	1114.7	638.13	770.734	480.381	846.483	696.656	767.275	558.947	803.36	287.854	912.066
XIII_cer.226273.226574	188.532	82.0626	205.392	95.2277	268.802	47.6928	280.596	33.392	253.632	38.6157	214.313	46.6147	213.722	47.96	203.876	42.2294	345.119	137.573	484.619	130.216	382.263	72.4011	317.395	39.063	385.529	37.6023	205.265	40.9696	357.862	43.4211	209.174	57.8368
XIII_cer.259047.259348	228.486	80.0144	255.692	75.3568	263.599	25.6807	296.63	14.63	293.189	13.5589	242.888	16.8268	244.746	14.9785	251.381	9.97544	445.564	127.902	576.636	104.548	477.829	31.7943	557.946	15.7267	532.397	15.2875	454.07	17.8066	449.884	15.4573	285.935	14.1065
XIII_cer.267955.268256	141.087	47.9267	182.338	57.9315	261.865	12.5624	253.873	7.81754	176.844	8.35228	200.025	12.279	110.308	8.06534	195.958	5.09856	355.421	86.6496	322.057	92.2363	326.048	26.2649	247.234	11.1609	342.692	9.36975	167.944	15.056	211.309	9.97701	113.222	9.87457
XIII_cer.282871.283172	224.741	162.896	253.596	117.392	267.068	40.0219	304.647	16.7519	260.612	17.1384	296.466	20.465	361.948	20.3074	267.216	10.0863	512.527	235.276	644.114	130.633	441.289	50.1106	501.149	23.7169	489.56	19.1094	516.272	23.0182	494.191	21.0782	310.882	17.8683
XIII_cer.290684.290985	201.018	75.7816	215.871	75.3568	265.333	30.2388	237.839	22.8942	232.69	18.3316	228.6	25.2401	234.404	21.6036	241.484	13.9656	401.78	123.165	484.619	98.7054	427.235	45.0995	360.827	20.673	437.544	18.7395	457.181	21.8601	374.903	24.1697	203.417	23.0407
XIII_cer.296815.297116	197.272	893.676	236.829	965.576	274.004	799.104	312.665	763.885	228.036	754.959	276.821	634.869	196.486	558.237	223.669	551.088	406.931	1275.27	401.805	1261.68	399.128	1025.19	344.123	821.973	397.768	783.361	323.447	642.774	299.923	611.83	228.364	740.436
XIII_cer.298561.298862	164.81	1769.33	197.008	1925.34	258.397	1356.19	277.924	881.036	165.21	764.722	192.882	614.176	148.226	662.366	207.834	632	345.119	2244.8	352.729	2284.83	354.155	1507.29	277.303	923.055	413.066	786.443	214.595	690.692	303.331	658.202	149.684	835.107
XIII_cer.302827.303128	255.955	377.952	268.267	299.134	298.283	145.191	360.767	53.3826	309.477	41.3275	289.322	37.5191	489.491	35.1418	241.484	28.0421	530.556	520.49	757.601	362.685	548.098	175.56	721.655	67.3457	581.353	44.2598	727.757	50.9586	589.621	37.3787	406.833	44.9842
XIII_cer.306582.306883	222.244	69.9102	320.663	48.1489	303.486	20.3445	342.06	10.7212	958.681	9.11158	298.252	11.5968	541.198	10.8018	292.947	6.65029	497.074	116.454	729.996	60.9344	421.614	25.0553	621.425	11.9218	492.62	10.8492	929.911	19.399	678.234	15.8789	391.481	14.2633
XIII_cer.321030.321331	153.573	58.9867	176.05	58.6958	213.307	18.8992	245.856	12.9548	225.709	8.46075	180.38	12.5064	248.193	13.8263	174.185	9.97544	329.666	94.9395	395.67	73.2465	362.588	27.9928	400.919	16.995	290.676	11.7122	289.237	14.3321	419.21	14.0521	161.198	12.5391
XIII_cer.325529.325830	182.29	68.8179	287.129	71.994	265.333	48.1374	243.184	15.9701	200.113	11.7149	233.958	10.4599	224.063	13.3942	211.793	7.75868	391.478	102.637	527.56	91.4016	331.669	55.64	280.644	19.6584	299.856	11.3423	345.218	13.6083	357.862	12.5064	224.526	11.7554
XIII_cer.352161.352462	199.77	64.0388	192.817	54.7216	254.928	21.345	285.941	11.1679	235.017	13.4504	180.38	12.279	255.087	15.4106	213.772	7.64784	424.96	91.5841	484.619	75.3333	483.45	26.6104	377.532	14.4584	489.56	12.8218	348.328	16.2141	443.068	12.0848	253.311	13.3228
XIII_cer.379213.379514	203.515	90.6648	272.458	74.5925	298.283	28.2377	355.422	13.9599	251.305	12.9081	241.102	16.1446	293.005	16.1307	249.401	8.9779	455.866	141.521	441.679	98.2881	410.371	38.0149	474.421	20.7998	431.425	13.4382	413.64	18.6752	497.599	15.4573	249.473	13.1661
XIII_cer.408294.408595	242.221	53.1154	297.608	38.5191	280.941	14.897	291.286	10.1628	2268.72	9.22005	294.68	10.0051	641.165	13.1062	332.535	5.2094	476.47	90.005	766.803	39.2318	444.1	18.8347	785.134	12.4292	449.783	9.49304	877.04	11.292	674.826	10.2581	387.643	12.2257
XIII_cer.420464.420765	151.076	78.1028	205.392	72.7583	216.776	24.569	259.218	15.0767	216.401	11.4979	221.457	11.8242	224.063	13.6823	211.793	10.4188	409.507	111.322	515.292	86.8107	348.534	31.6215	347.464	15.8535	406.947	10.8492	429.19	16.3589	391.944	15.0358	216.85	14.2633
XIII_cer.433525.433826	243.469	336.989	249.404	246.4	334.702	82.6007	301.975	28.1431	211.748	25.3823	269.677	27.7414	344.712	21.1715	261.277	14.6306	466.168	444.696	521.426	291.317	390.695	104.887	364.168	37.5411	437.544	23.5477	385.649	33.5864	497.599	24.3102	322.396	22.257
XIII_cer.442247.442548	163.561	136.953	176.05	133.594	215.041	48.6933	277.924	16.5285	172.19	12.9081	183.952	14.0981	137.885	14.5464	188.041	8.86706	329.666	185.339	389.536	167.152	323.237	68.7724	217.165	17.7559	327.393	11.4656	202.155	16.5036	357.862	15.1763	168.874	12.6959
XIII_cer.453543.453844	164.81	160.985	199.104	155.911	221.978	96.4972	253.873	40.5395	151.248	28.9618	228.6	24.7854	224.063	22.6118	243.463	15.6282	419.809	210.209	417.141	213.479	356.966	124.758	270.621	51.8727	394.708	32.301	177.274	30.8358	330.597	23.7481	197.66	26.0187
XIII_cer.463451.463752	166.058	107.869	176.05	104.705	251.46	42.4677	243.184	22.6709	253.632	16.2707	251.818	14.7803	255.087	18.147	223.669	12.303	419.809	151.785	469.283	128.755	345.723	62.8974	547.923	28.4095	367.17	18.4929	457.181	20.2676	497.599	15.3168	203.417	18.3385
XIII_cer.465681.465982	177.295	241.409	199.104	239.521	261.865	168.425	261.89	78.0637	237.343	52.3916	200.025	36.3822	158.568	29.813	178.144	22.3893	414.658	293.701	438.611	295.282	424.424	207.7	247.234	81.2968	376.349	56.0952	223.925	43.2859	402.169	31.0552	188.064	34.3259
XIII_cer.480509.480810	158.567	69.7737	171.858	59.46	223.712	22.012	283.269	12.7314	214.074	11.6064	176.808	12.5064	196.486	13.2502	195.958	7.98035	347.694	99.6766	343.528	89.1062	379.452	32.1399	354.146	16.8681	357.991	9.61633	248.806	14.7664	334.005	11.8038	193.822	15.3604
XIII_cer.499560.499861	172.301	61.1714	230.542	62.0585	249.726	30.5723	200.426	17.9803	155.902	17.1384	226.814	17.7363	324.03	18.8671	243.463	10.7513	306.486	101.453	499.956	83.8892	283.886	40.9524	307.372	20.9266	321.274	14.3012	494.501	19.6886	415.802	16.0194	213.012	18.3385
XIII_cer.500088.500389	196.024	80.2875	207.488	72.6054	206.37	45.914	213.788	20.3256	165.21	16.3791	167.878	19.1006	268.876	17.2829	203.876	12.6356	324.515	119.415	457.015	104.131	334.48	57.5408	314.054	24.7315	302.915	15.0409	348.328	19.2543	357.862	13.9116	201.498	24.1378
XIII_cer.500825.501126	199.77	164.808	173.954	166.916	242.789	139.632	280.596	76.1651	174.517	59.3337	228.6	48.6611	213.722	43.0632	193.979	33.4731	417.233	237.25	444.746	229.339	328.859	187.483	324.077	88.2723	333.513	66.0814	236.365	52.4063	374.903	54.6628	211.093	49.0594
XIII_cer.504801.505102	183.538	101.588	182.338	101.8	223.712	38.6878	261.89	24.2344	314.131	17.8977	201.811	20.6924	224.063	21.6036	225.649	13.5223	355.421	159.877	392.603	144.406	314.805	50.4562	324.077	24.351	434.485	17.5066	267.466	24.6107	419.21	22.0618	155.441	22.5704
XIII_cer.511481.511782	178.544	55.1635	222.158	47.0789	235.852	20.3445	229.822	15.3	260.612	17.5723	214.313	15.4624	272.323	17.4269	219.711	11.8597	401.78	84.281	386.469	69.9076	342.912	32.1399	407.601	19.0242	342.692	12.9451	506.942	17.9513	408.985	16.16	197.66	22.257
XIII_cer.523398.523699	186.035	159.073	209.583	183.424	260.131	119.732	245.856	72.033	162.883	58.6829	216.099	44.5682	162.015	38.1663	172.206	33.1406	422.384	222.249	374.2	225.791	359.777	154.997	233.87	80.1553	376.349	57.2048	202.155	45.8917	347.638	40.6107	234.121	45.1409
XIII_cer.550231.550532	198.521	78.3759	217.967	84.6809	234.118	49.0268	200.426	32.0519	241.997	32.9752	189.31	32.5166	306.794	32.4054	209.814	27.377	324.515	129.284	515.292	115.817	401.938	73.4379	370.85	34.1168	370.23	35.8763	379.429	33.2968	385.128	30.3526	234.121	42.0061
XIII_cer.550866.551167	171.053	93.1226	176.05	87.5851	208.105	47.8039	264.562	34.1738	148.921	33.4091	187.524	40.4752	199.933	36.7261	178.144	33.8057	383.752	143.89	303.654	133.764	348.534	67.7357	287.326	37.4143	333.513	39.5749	205.265	30.8358	289.698	34.0062	174.631	46.3948
XIII_cer.551410.551711	248.463	1090.57	280.842	1199.59	274.004	1035.01	323.354	842.73	353.688	813.208	271.463	639.417	417.102	588.05	221.69	610.275	520.254	1570.94	693.19	1503.95	452.532	1285.25	561.287	872.958	458.963	863.497	721.537	612.806	473.741	597.216	316.639	813.633
XIII_cer.552910.553211	184.787	931.635	245.213	907.644	265.333	697.382	269.907	479.438	214.074	439.417	221.457	359.274	196.486	347.818	203.876	317.108	404.356	1211.32	389.536	1134.17	396.317	804.188	384.214	503.634	452.843	429.899	348.328	383.927	412.394	356.643	213.012	445.139
XIII_cer.572759.573060	138.59	79.6048	169.763	78.261	201.168	29.6829	251.201	17.6453	176.844	15.9453	171.45	17.2815	148.226	18.8671	186.061	13.3006	347.694	110.532	322.057	97.036	345.723	40.7796	300.69	19.5315	318.214	15.1642	273.686	17.0827	293.106	14.8953	134.332	17.3981
XIII_cer.626306.626607	167.307	55.4366	192.817	56.7087	277.473	19.7886	219.132	11.838	165.21	9.32852	162.521	14.3255	172.356	16.8508	162.309	9.75377	347.694	84.0836	309.788	68.4469	320.426	26.2649	283.985	12.6828	293.736	11.7122	242.586	13.4635	286.29	12.3659	178.469	14.42
XIII_cer.632603.632904	176.047	87.7974	213.775	82.5409	241.055	40.6889	229.822	21.7774	237.343	19.4163	232.172	27.514	186.145	26.6444	190.02	14.5198	339.968	127.112	383.401	113.104	314.805	52.8753	297.349	19.912	382.469	17.3834	223.925	22.1496	327.188	18.5488	205.336	23.0407
XIII_cer.633212.633513	109.873	42.8746	157.188	44.1747	168.218	19.8998	152.324	14.63	120.999	12.9081	121.444	15.6898	137.885	15.6986	172.206	7.64784	324.515	67.109	230.041	55.0914	230.482	24.5369	177.073	14.9657	201.944	8.50675	143.063	15.056	180.635	13.209	111.303	13.0094
XIII_cer.633515.633816	89.8963	21.7104	69.1625	21.2466	112.723	11.7842	104.222	7.25914	81.4414	7.26757	83.9392	7.04904	113.755	7.05717	91.0512	6.65029	146.804	36.3178	180.965	28.3804	191.131	11.9229	103.571	7.10237	125.45	5.67117	90.1921	7.23844	143.145	8.15024	65.2468	8.93414
XIII_cer.633784.634085	73.665	21.0277	79.6417	23.6923	133.534	9.67196	77.498	4.69052	93.0759	5.09815	75.0095	4.09299	103.414	6.76912	85.1131	3.21431	141.653	29.0148	174.831	27.1283	143.349	11.9229	110.253	7.73651	149.928	5.17802	77.7518	6.65937	132.92	6.32346	63.3278	7.21
XIII_cer.634070.634371	137.342	41.2361	182.338	37.9077	199.434	19.4551	192.409	11.6146	120.999	9.54546	164.307	7.9586	175.803	10.2257	160.329	6.42862	257.551	68.688	371.133	51.9612	238.914	20.7354	220.506	14.5852	272.318	8.99989	174.164	12.5949	323.78	9.97701	142.008	16.1441
XIII_cer.650831.651132	193.527	337.126	165.571	398.336	253.194	310.392	288.613	233.298	214.074	226.488	241.102	194.872	134.438	186.799	217.731	148.412	476.47	488.711	407.939	525.246	410.371	399.848	233.87	262.154	489.56	245.216	183.494	215.995	299.923	202.632	147.765	214.733
XIII_cer.651506.651807	176.047	75.7816	209.583	88.1965	270.536	54.1407	280.596	36.184	209.421	32.1075	235.744	35.4726	234.404	32.8375	247.422	28.2638	414.658	115.467	441.679	107.053	368.209	76.2026	370.85	43.7557	416.126	34.6434	214.595	33.8759	391.944	31.6173	245.635	44.0437
XIII_cer.652485.652786	173.55	115.925	186.529	111.736	241.055	49.0268	256.545	29.595	197.786	29.1787	185.738	28.8783	203.38	32.6934	209.814	26.2687	378.601	176.457	432.477	142.945	320.426	60.4783	404.26	30.0583	425.305	28.6024	329.668	29.5328	361.27	27.9637	180.388	39.655
XIII_cer.675143.675444	219.746	123.708	249.404	119.226	251.46	107.059	355.422	74.49	202.44	78.4247	260.747	67.5344	361.948	68.2673	285.03	54.3107	484.197	165.799	662.518	160.683	449.721	130.633	487.785	83.8334	510.978	73.6019	656.225	84.1107	524.865	84.4533	305.125	76.4887
XIII_cer.720639.720940	176.047	291.93	167.667	253.431	206.37	74.1517	211.115	25.2395	174.517	16.4876	176.808	11.3694	117.202	13.9703	203.876	12.303	363.147	350.941	420.208	282.135	334.48	84.4968	213.824	26.3802	339.632	18.6162	264.356	21.4258	245.391	15.1763	170.793	17.0846
XIII_cer.732074.732375	164.81	966.454	186.529	1069.21	261.865	819.115	288.613	740.656	158.229	681.633	189.31	515.262	148.226	499.331	195.958	568.933	373.45	1515.48	368.065	1421.94	399.128	1143.73	223.847	837.953	330.453	749.087	279.906	557.505	330.597	569.674	205.336	753.445
XIII_cer.733220.733521	136.093	279.231	184.433	299.899	235.852	210.004	187.064	127.538	139.614	97.2987	194.668	65.4879	124.096	47.3839	168.247	38.1284	399.205	386.469	383.401	374.997	359.777	280.619	213.824	135.579	321.274	94.1907	195.935	65.5803	272.657	57.1922	159.279	57.5233
XIII_cer.747773.748074	166.058	75.0988	176.05	62.6699	221.978	26.4589	256.545	16.1935	221.055	14.7521	178.594	20.465	303.347	19.4432	182.102	12.8572	334.817	104.019	380.334	80.3416	356.966	39.0517	477.762	19.912	351.871	17.7532	379.429	19.2543	412.394	16.722	207.255	18.3385
XIII_cer.753331.753632	177.295	91.3475	220.063	87.1265	237.586	45.914	235.166	29.1482	209.421	22.8874	207.169	21.8293	320.582	20.3074	229.607	16.8474	381.176	127.31	472.351	109.557	320.426	65.3165	367.509	26.2534	333.513	19.9724	283.017	19.2543	368.087	17.0031	207.255	18.8087
XIII_cer.754423.754724	235.978	310.773	197.008	337.653	237.586	266.59	312.665	178.016	346.708	138.626	225.029	90.2733	372.289	72.3	213.772	77.1434	458.442	477.461	570.501	449.078	489.072	385.679	504.49	214.974	422.246	163.354	553.593	108.577	460.109	81.5024	230.283	119.279
XIII_cer.756288.756589	214.752	269.537	276.65	262.602	244.523	232.016	251.201	195.438	209.421	212.712	239.316	214.882	255.087	192.848	237.525	159.053	383.752	369.297	625.711	343.904	387.885	292.715	347.464	213.325	455.903	224.134	251.916	209.625	378.312	211.766	291.692	199.843
XIII_cer.768262.768563	213.504	76.7374	245.213	69.5484	267.068	26.4589	251.201	16.6402	428.149	15.8368	228.6	16.5994	320.582	19.5873	223.669	9.97544	355.421	110.73	457.015	87.228	334.48	38.7061	631.448	17.5023	443.664	17.0135	606.464	16.7932	610.07	15.1763	228.364	14.7335
XIII_cer.772477.772778	184.787	181.876	226.35	133.288	242.789	53.9184	275.252	25.7979	235.017	21.1519	237.53	21.3745	255.087	19.7313	265.236	12.5247	376.025	235.474	506.09	175.499	328.859	69.118	347.464	28.029	315.154	18.9861	354.548	20.1229	371.495	20.0946	247.554	23.3541
XIII_cer.797908.798209	264.695	121.387	295.513	75.6625	313.891	31.684	323.354	13.4015	1249.54	14.5351	342.901	14.5529	599.799	12.242	285.03	7.75868	546.009	178.826	828.147	111.852	432.857	38.7061	825.226	18.3901	413.066	13.6848	880.15	18.0961	766.848	15.3168	399.157	12.8526
XIII_cer.808128.808429	177.295	80.8337	209.583	71.6883	274.004	24.0131	277.924	11.5029	190.806	12.3657	250.032	16.1446	175.803	21.0275	215.752	8.86706	406.931	112.309	426.342	94.5318	396.317	28.8568	337.441	17.5023	385.529	14.9176	220.815	16.938	306.739	12.7874	143.927	15.2037
XIII_cer.837821.838122	192.278	71.9583	205.392	65.8799	239.32	18.8992	245.856	12.173	276.901	11.4979	187.524	14.3255	230.957	16.7068	229.607	9.08874	363.147	98.0976	325.124	83.8892	390.695	30.9303	414.283	13.5706	465.082	9.8629	366.988	14.4769	344.229	12.7874	174.631	11.442
XIII_cer.858967.859268	186.035	201.265	215.871	132.524	261.865	39.7996	235.166	18.7621	186.152	17.7893	250.032	18.6459	306.794	19.0112	203.876	10.7513	347.694	271.002	447.813	152.336	401.938	59.4415	377.532	24.8583	364.11	22.5614	444.74	25.045	507.824	18.2678	291.692	22.5704
XIII_cer.879230.879531	217.249	69.9102	236.829	57.6258	270.536	30.4611	267.235	14.2949	248.978	16.4876	173.236	14.3255	392.972	17.1388	271.174	12.1922	386.327	104.611	567.434	71.1597	368.209	28.1656	471.08	12.9365	373.29	12.2053	646.895	15.9246	449.884	14.0521	285.935	15.2037
XIII_cer.924204.924505	59.9309	1229.57	81.7375	1329.67	52.0262	1061.58	96.2045	1059.28	418.841	1100.44	69.6517	1599.22	248.193	1229.1	110.845	1031.57	108.172	1366.46	107.352	1430.5	106.809	1308.92	270.621	982.03	104.032	960.893	261.246	1019.75	231.758	1005.01	65.2468	1100.15
XII_cer.0.258	777.853	1891.4	928.455	2150.65	586.161	1711.83	1125.06	1699.09	3329.79	1859.09	903.686	2788.24	2344.04	2033.33	920.409	1648.94	1491.22	2759.17	1901.67	2856.61	1194.57	2563.93	2953.44	1905.47	1643.09	1948.29	3141.17	2025.61	2808.37	2037.98	1082.33	2134.79
XII_cer.5557.5858	665.482	4736.55	681.146	5081	596.567	4026.76	975.406	4081.98	3085.46	4461.96	905.472	6175.87	2102.74	4529.55	734.348	3753.76	1280.03	6588.13	1708.44	6597.4	1048.41	6130.25	2783.05	4451.54	1352.41	4326.85	2615.57	4287.04	2450.5	4295.18	978.703	4510.8
XII_cer.11117.11418	520.649	8732.63	595.217	9610.97	464.767	7670.75	700.155	7675.03	2766.68	7906.25	625.079	10589.9	2002.78	8380.61	690.802	7145.41	994.148	11707.4	1177.81	11900.4	772.958	11137.5	2235.13	7919.65	1119.87	7799.46	2264.13	7752.52	1888.15	7693.82	577.626	8545.58
XII_cer.13595.13896	214.752	108.415	241.021	86.0565	332.967	54.0296	277.924	34.8439	493.302	35.904	300.038	46.3873	503.28	49.8323	302.844	29.1505	466.168	159.088	628.778	127.295	421.614	73.4379	608.061	36.907	559.934	37.8489	662.445	51.6825	637.336	44.5453	307.044	38.0876
XII_cer.39493.39794	163.561	115.652	180.242	102.106	227.181	31.5728	248.528	17.5336	202.44	16.9215	212.527	15.6898	241.299	16.4187	178.144	11.1947	412.082	175.668	438.611	115.608	292.319	50.2834	287.326	19.6584	327.393	16.1505	261.246	23.3078	408.985	17.2841	222.607	18.8087
XII_cer.47901.48202	56.1852	20.8911	64.9709	18.9538	64.1656	11.1172	88.1874	5.91899	107.037	5.20662	62.5079	8.41338	124.096	6.48108	57.4019	5.2094	84.992	32.1728	168.697	27.1283	163.024	11.5773	153.686	6.84872	122.39	4.19173	164.834	4.92214	126.104	4.77773	71.0039	4.85892
XII_cer.47996.48297	7.49136	2.18469	2.09583	1.37568	3.46841	1.77875	0	0.335037	2.3269	0.108471	3.57188	0.227389	10.3414	0.288048	5.93812	0.221676	5.15103	2.17117	9.20164	2.50415	11.243	1.03677	6.68199	0.253656	12.239	0.123286	6.22014	0.144769	3.40821	0.281043	9.59512	0
XII_cer.48056.48357	47.4453	13.3812	60.7792	12.9925	69.3682	7.78204	80.1704	3.01534	51.1917	2.71178	39.2907	2.95605	106.861	3.31255	43.5462	2.99263	100.445	23.6855	128.823	20.2419	115.241	9.67652	116.935	4.0585	64.2548	2.95887	124.403	4.05353	122.696	4.77773	63.3278	4.3887
XII_cer.48758.49059	197.272	493.877	150.9	440.982	279.207	430.235	283.269	236.76	407.207	127.02	192.882	71.1726	244.746	54.8731	213.772	49.7664	383.752	716.29	438.611	610.805	385.074	547.242	420.965	273.188	388.588	146.711	286.127	77.8856	398.761	64.7803	211.093	74.1377
XII_cer.65381.65682	208.509	448.818	213.775	427.531	268.802	204.668	245.856	77.3936	274.574	56.622	214.313	54.3459	420.549	50.1203	281.071	33.6948	412.082	629.443	641.047	520.238	376.641	254.354	601.379	90.5553	388.588	65.465	625.124	61.8163	497.599	52.4145	303.206	51.4105
XII_cer.85894.86195	196.024	134.495	236.829	118.309	267.068	53.1402	261.89	21.3307	244.324	15.4029	237.53	19.1006	361.948	22.4677	245.442	12.1922	458.442	178.628	527.56	145.241	373.831	61.3423	390.896	17.3754	400.827	13.1916	357.658	19.2543	381.72	16.16	266.744	19.4357
XII_cer.89588.89889	196.024	99.1305	251.5	73.9811	225.447	36.0197	245.856	16.5285	230.363	16.2707	198.239	19.328	317.135	22.7558	249.401	10.4188	468.744	129.481	619.577	99.1228	413.181	38.5333	417.624	18.2632	452.843	12.8218	382.539	17.517	463.517	17.4246	262.906	13.9498
XII_cer.92447.92748	196.024	110.19	276.65	86.6679	251.46	34.6856	261.89	16.9752	332.746	15.6199	230.386	17.5089	361.948	18.8671	207.834	12.6356	430.111	159.68	484.619	123.33	427.235	40.6068	668.199	19.0242	455.903	14.7943	534.932	20.4124	487.374	15.1763	243.716	18.9654
XII_cer.95568.95869	154.821	74.6892	236.829	76.2739	251.46	27.3483	216.46	17.6453	395.572	18.3316	164.307	14.7803	275.77	20.0193	219.711	11.4163	332.241	126.718	472.351	97.036	359.777	40.6068	430.988	21.6876	309.035	16.6436	438.52	19.2543	374.903	17.1436	222.607	16.3009
XII_cer.96062.96363	191.03	77.8297	228.446	81.7766	253.194	35.7974	232.494	21.3307	248.978	20.0672	180.38	22.0567	368.842	25.2042	245.442	14.7415	355.421	129.481	499.956	104.966	390.695	45.6179	447.693	21.1803	336.573	16.2738	363.878	19.6886	385.128	20.3756	218.769	22.257
XII_cer.96612.96913	124.856	58.8502	167.667	61.1414	190.763	31.5728	154.996	14.5183	230.363	13.4504	167.878	15.4624	248.193	15.5546	190.02	12.303	262.702	98.0976	392.603	89.7322	303.562	35.9414	263.939	16.3608	281.497	14.9176	251.916	17.8066	330.597	14.7547	142.008	17.8683
XII_cer.96905.97206	158.567	77.6932	226.35	81.6238	244.523	36.0197	229.822	18.9854	225.709	16.4876	173.236	20.6924	320.582	21.8916	215.752	14.2981	391.478	121.783	506.09	94.1145	295.13	46.3091	464.398	20.4193	342.692	14.4245	410.529	19.399	388.536	17.1436	209.174	19.1222
XII_cer.147589.147890	187.284	144.873	205.392	136.804	280.941	70.1495	309.992	29.2599	202.44	20.8265	212.527	20.6924	265.428	21.3155	241.484	14.9632	445.564	211.788	555.165	168.196	390.695	77.2394	417.624	30.5656	425.305	27.4928	407.419	23.3078	463.517	20.3756	282.097	21.7868
XII_cer.157723.158024	217.249	432.569	220.063	404.909	242.789	232.794	291.286	93.6988	202.44	56.0796	237.53	44.1134	217.169	34.5657	221.69	30.3697	476.47	549.307	475.418	531.298	390.695	297.726	294.008	108.058	345.752	59.3007	230.145	50.09	374.903	34.0062	220.688	37.6174
XII_cer.159756.160057	172.301	66.087	226.35	69.0898	227.181	37.6873	269.907	19.3205	204.767	11.9318	232.172	10.9146	306.794	11.6659	227.628	6.0961	404.356	88.0312	625.711	95.1579	326.048	47.3459	424.306	19.5315	385.529	12.8218	460.291	14.9112	497.599	11.6633	197.66	12.0689
XII_cer.167849.168150	186.035	73.7334	266.171	66.6441	258.397	26.2366	269.907	14.4066	272.247	11.4979	208.955	13.6433	265.428	16.7068	241.484	9.19957	471.319	111.914	423.275	93.9058	385.074	35.9414	487.785	13.0633	501.799	10.9725	450.96	15.7798	422.618	13.49	199.579	13.3228
XII_cer.187299.187600	204.764	79.1951	232.638	84.528	270.536	64.1462	312.665	43.8899	193.132	34.4938	257.175	32.5166	330.924	32.9815	237.525	24.3844	479.046	118.033	527.56	103.505	455.343	88.4711	467.739	47.5605	474.261	38.8352	466.511	34.8893	432.843	34.9898	253.311	37.3039
XII_cer.199079.199380	201.018	122.616	251.5	116.169	265.333	49.6939	251.201	22.4475	328.092	22.6705	210.741	31.1522	272.323	27.7966	227.628	21.0593	394.054	175.273	447.813	141.485	382.263	67.7357	324.077	30.6924	333.513	22.5614	366.988	24.7555	412.394	21.7808	234.121	28.84
XII_cer.201670.201971	101.133	64.0388	144.613	48.6074	149.142	17.7875	138.962	10.6095	83.7683	9.43699	142.875	8.18599	124.096	8.64144	146.474	7.75868	234.372	84.6758	285.251	58.2216	188.321	27.4744	183.755	13.0633	223.362	8.0136	127.513	11.4367	252.208	10.3986	120.899	10.5015
XII_cer.201894.202195	121.11	64.4485	150.9	70.6183	124.863	44.1353	128.273	23.676	111.691	20.1756	101.799	20.0102	168.909	22.6118	144.494	23.0544	211.192	94.5447	300.587	88.0628	219.239	55.4672	237.211	25.2388	205.003	20.3422	227.035	16.938	201.084	22.2024	174.631	32.445
XII_cer.202638.202939	198.521	82.0626	207.488	92.1707	293.081	68.5931	237.839	50.814	176.844	49.3544	248.246	48.2064	162.015	38.7424	227.628	31.8106	422.384	129.284	411.006	134.39	390.695	118.365	310.713	62.0189	413.066	48.4515	276.796	43.4307	395.353	41.4538	216.85	44.6707
XII_cer.232769.233070	197.272	134.086	209.583	144.294	204.636	65.925	237.839	33.9504	255.959	35.0362	212.527	30.4701	358.501	34.1337	241.484	26.4903	339.968	231.526	573.569	182.595	396.317	84.324	384.214	37.4143	388.588	30.9448	510.052	37.4951	443.068	38.6434	188.064	38.2444
XII_cer.233223.233524	146.081	134.632	215.871	150.408	223.712	65.925	160.341	36.4074	204.767	32.2159	146.447	26.6045	320.582	30.6771	231.587	27.1554	303.911	232.513	438.611	185.516	297.94	94.1733	347.464	38.4289	293.736	33.7804	376.319	37.4951	429.435	35.2709	197.66	46.7083
XII_cer.233721.234022	197.272	144.873	249.404	154.688	215.041	71.7059	221.805	38.1942	228.036	31.4566	180.38	37.0643	324.03	42.343	227.628	29.5938	345.119	228.96	484.619	185.725	362.588	87.6071	437.67	45.4045	330.453	39.4516	472.731	36.4817	405.577	33.163	197.66	45.2976
XII_cer.234561.234862	278.429	397.887	278.746	414.08	334.702	303.055	360.767	208.281	209.421	183.967	326.827	171.906	386.078	165.339	277.112	138.437	546.009	549.504	641.047	513.978	514.369	359.932	501.149	218.905	541.576	187.395	712.206	173.867	593.029	163.988	333.91	182.915
XII_cer.241685.241986	218.498	1299.21	282.938	1433.15	263.599	1012.22	299.303	792.251	830.702	705.28	251.818	453.64	375.736	357.467	247.422	381.616	440.413	1880.24	564.367	1816.35	458.153	1208.18	554.605	820.958	437.544	770.046	544.263	477.448	480.558	378.705	276.34	501.409
XII_cer.242371.242672	109.873	48.0633	106.888	54.4159	166.484	26.6813	125.6	17.3103	114.018	14.8606	141.089	14.7803	93.0723	14.1143	132.618	11.3055	234.372	69.0828	208.57	71.9944	160.213	40.2613	153.686	18.7706	198.884	17.7532	83.9719	14.4769	194.268	14.8953	107.465	18.025
XII_cer.242598.242899	76.1621	25.9432	69.1625	28.2779	102.318	16.8981	50.7746	8.71097	69.8069	10.1963	91.083	5.22994	82.7309	6.19303	89.0719	5.09856	123.625	37.6995	159.495	32.3453	126.484	20.5626	123.617	11.1609	162.167	7.76703	96.4122	7.38321	167.002	6.46398	69.0849	8.7774
XII_cer.242886.243187	58.6823	22.2566	77.5459	26.7494	97.1155	16.1199	77.498	8.26425	93.0759	8.89464	67.8657	6.59427	158.568	6.049	55.4225	5.76359	154.531	30.3964	165.629	32.7627	146.159	20.5626	103.571	11.2877	131.569	7.02732	83.9719	8.25182	102.246	7.30711	67.1659	6.73979
XII_cer.243084.243385	89.8963	39.8707	144.613	42.3404	123.129	22.9014	114.911	18.7621	81.4414	13.0165	123.23	10.0051	120.649	12.9622	118.762	10.1971	206.041	65.7274	214.705	57.5955	230.482	28.3384	160.368	13.8243	156.047	12.3286	177.274	12.3054	177.227	9.41493	90.1942	13.1661
XII_cer.262805.263106	178.544	346.684	155.092	401.24	194.231	221.454	235.166	141.944	169.863	98.8173	180.38	59.8032	168.909	49.8323	184.082	42.5619	327.09	554.241	404.872	524.62	393.506	356.131	263.939	185.423	324.334	113.547	211.485	65.146	306.739	49.8851	143.927	66.7709
XII_cer.263577.263878	166.058	89.0263	232.638	88.655	251.46	42.8012	232.494	22.4475	186.152	19.0909	210.741	18.6459	293.005	15.1225	215.752	11.638	391.478	130.863	374.2	117.069	340.102	66.5261	290.667	23.3364	370.23	16.6436	314.117	12.7397	357.862	15.0358	230.283	13.6363
XII_cer.281997.282298	158.567	63.9023	217.967	68.9369	241.055	46.4699	259.218	33.2804	372.303	33.7345	226.814	37.2917	375.736	46.6638	243.463	44.6678	458.442	85.2679	598.106	89.7322	373.831	57.7136	484.444	36.7801	367.17	37.9722	553.593	37.4951	405.577	47.0746	245.635	54.702
XII_cer.282521.282822	164.81	342.997	184.433	377.242	230.649	229.014	240.511	278.193	123.326	306.865	198.239	248.99	134.438	224.533	195.958	202.612	350.27	512.2	318.99	520.655	314.805	418.855	257.257	318.846	373.29	326.955	171.054	264.058	310.147	244.648	176.55	274.294
XII_cer.283161.283462	182.29	190.205	249.404	198.557	211.573	101.833	248.528	68.906	176.844	69.747	237.53	83.9064	293.005	96.7841	207.834	93.3258	355.421	295.082	549.031	275.248	393.506	151.368	451.034	70.8969	361.051	73.4786	422.97	72.3844	483.966	76.7246	255.23	122.257
XII_cer.346286.346587	208.509	738.7	232.638	704.043	287.878	292.716	280.596	85.2111	202.44	49.7883	207.169	43.6586	255.087	33.7016	243.463	27.1554	386.327	892.945	518.359	831.588	430.046	330.557	354.146	92.7113	410.007	56.2185	292.347	52.5511	419.21	33.0225	266.744	37.7742
XII_cer.348287.348588	183.538	74.2796	215.871	65.4213	246.257	21.345	261.89	11.3913	162.883	8.78617	198.239	16.8268	168.909	12.9622	207.834	10.7513	399.205	91.3867	368.065	92.6537	311.994	33.8678	187.096	13.6974	422.246	10.1095	211.485	12.1606	282.882	10.6796	178.469	13.3228
XII_cer.366144.366445	193.527	75.0988	228.446	68.3255	267.068	26.4589	272.579	15.4117	237.343	13.5589	226.814	17.2815	224.063	14.8345	217.731	8.53454	427.535	116.454	386.469	86.602	393.506	34.0406	354.146	12.6828	480.381	12.5752	248.806	16.938	357.862	12.6469	236.04	13.4796
XII_cer.369642.369943	162.313	163.169	270.363	161.566	215.041	59.1435	269.907	37.7475	749.261	29.8296	200.025	31.607	482.597	33.2695	259.298	26.047	417.233	264.094	542.896	218.07	444.1	91.5814	805.18	41.2191	354.931	30.8216	702.876	38.3637	545.314	30.7742	230.283	42.0061
XII_cer.370613.370914	240.972	570.888	333.238	529.943	298.283	679.261	368.784	453.529	1438.02	362.619	335.757	252.401	627.376	261.691	306.803	316.887	579.491	891.563	907.895	668.609	486.261	791.401	831.908	443.01	510.978	360.859	849.05	276.508	722.541	291.441	468.242	405.014
XII_cer.374237.374538	235.978	87.9339	270.363	71.0769	277.473	30.7946	285.941	15.6351	423.495	13.7758	276.821	16.372	423.996	16.5628	281.071	12.0814	463.593	120.796	542.896	95.3665	401.938	37.4965	594.697	16.6145	400.827	16.2738	625.124	15.9246	565.763	16.722	264.825	18.4952
XII_cer.424181.424482	216.001	312.684	299.704	308.611	267.068	232.572	355.422	98.9477	2559.59	68.9877	341.115	49.3433	685.977	43.7833	277.112	47.2171	424.96	462.657	852.685	359.555	542.476	279.755	751.724	113.511	728.221	81.4922	1032.54	72.5292	702.092	64.3588	355.02	65.0468
XII_cer.427012.427313	216.001	70.866	215.871	66.3384	291.346	23.6796	269.907	12.9548	244.324	9.65394	205.383	15.4624	299.9	12.9622	253.36	10.0863	401.78	97.1107	432.477	90.5669	393.506	32.3127	374.191	14.4584	462.022	11.219	432.3	14.3321	422.618	13.3495	211.093	13.3228
XII_cer.440671.440972	178.544	59.6694	266.171	52.5816	244.523	25.9031	264.562	13.9599	732.972	11.8234	230.386	12.279	406.76	15.4106	239.504	10.1971	350.27	77.1754	683.988	78.0461	371.02	32.3127	554.605	14.0779	400.827	11.0958	569.143	13.753	449.884	12.7874	301.287	15.3604
XII_cer.451768.452069	22602.7	5053.33	23506.9	6019.98	18469.3	3850.77	30491.5	2337.33	90562.8	2032.75	25367.5	2587.23	65416.1	2490.61	24637.3	1233.63	48432.5	8766.61	58326.1	9397.26	33484.6	5690.31	92615.7	2526.67	51440.5	1725.39	104181	2310.22	91309.4	1914.18	32034.3	2091.06
XII_cer.452647.452948	24333.2	5334.61	25072.5	6965.99	19055.4	4901.9	32674.8	2852.95	104545	2503.08	27732.1	3174.12	70421.3	3065.55	26521.6	1542.2	51425.3	9429.41	62384	10783.9	36385.3	6986.97	95128.2	3021.43	55118.4	2057.15	109705	2676.2	94997.1	2229.79	34352.5	2448.74
XII_cer.453694.453995	24737.7	6923.16	25518.9	8476.8	18672.2	6133.36	31996	3398.95	103058	2844.87	27785.7	3348.07	72217.2	3284.61	27202.5	1816.86	50794.3	11998.5	61249.2	12728.8	37006.4	8532.79	91603.4	3536.09	57024.6	2360.19	107325	2968.2	92788.6	2471.07	32959.3	2708.61
XII_cer.454341.454642	24083.5	14330.8	25889.8	16433.7	18507.4	12744.4	31651.3	7806.26	103105	5686.49	27505.3	6166.32	70038.6	5733.45	26792.8	3812.5	51930.1	23715.7	62101.8	23812	37579.8	18731.5	92936.5	8456.26	56427.9	5509.91	108731	5823.33	93146.4	5010.29	33070.6	5507.66
XII_cer.455220.455521	24193.3	6012.14	26130.9	6323.86	20950.9	3464.67	34379.7	2145.13	93175.9	1957.8	28060.7	2803.25	66836.3	2526.76	27113.5	1260.45	54727.1	9889.7	63215.2	9690.03	36809.7	5339.02	98799.9	2408.34	56932.8	1650.43	106840	2290.97	97045.4	1877.08	37847	1989.8
XII_cer.456369.456670	24781.4	5656.85	26491.3	5735.52	19693.6	3636.88	33511.2	2136.98	108378	2029.17	28082.1	2883.29	73210	2859.74	27265.9	1340.15	53686.6	9557.7	64408.4	8751.18	37936.8	4874.72	100320	2233.06	58211.8	1638.84	111232	2365.52	98374.6	2001.16	35505.8	2156.26
XII_cer.457213.457514	24450.5	5272.49	26151.8	5586.64	19433.5	3184.74	34216.7	1860.35	94525.5	1679.03	27723.2	2385.08	68749.4	2324.83	26856.2	1167.13	53915.8	8545.15	61089.7	8021.85	37394.3	4252.31	99511.5	2007.94	57153.1	1453.05	110594	2075.99	96922.7	1716.75	34421.5	1940.27
XII_cer.457856.458157	15854.2	3088.88	17051.7	2986.15	12909.4	1860.91	21071.5	1111.21	58395.8	904.541	16816.4	1336.82	44843.6	1420.65	17662	745.276	34107.5	4600.32	39432.1	4431.73	23869	2238.91	59686.9	1174.68	33461.4	835.757	63489	1281.06	59122.2	1085.11	20808	1257.52
XII_cer.458124.458425	16665.8	2853.62	18022.1	2742.8	14232.6	1481.81	23313.5	911.86	64450.4	755.285	18691.7	1129.89	48766.4	1125.83	18926.8	650.177	36407.5	4459.79	43146.5	4231.81	25353	2050.73	64959	1107.21	36668.1	749.457	69930	1163.51	64411.8	997.983	23083.9	1079.93
XII_cer.460413.460714	30493.6	5522.77	34845.3	5643.35	28144.4	2419.88	48805.1	1539.94	121764	1256.2	36799.3	1925.07	90749	1882.97	34672.7	967.84	72250.9	9144.19	89258.9	9048.55	51119.2	4273.91	139513	1962.79	73036.3	1268.62	140501	1928.32	130943	1573.98	46657.3	1833.54
XII_cer.460895.461196	19753.5	4489.82	20595.8	5272.38	15746.6	3604.42	26026	2086.61	79037.7	1832.08	21377.7	2357.79	58756.2	2244.9	21834.5	1162.58	41517.3	7785.24	49179.7	8204.24	29518.6	5003.63	78760.6	2252.59	44057.4	1549.58	90503.1	2106.68	77236.9	1761.43	26831.8	1917.7
XII_cer.461801.462102	23909.9	5299.66	25405.7	6991.98	18871.6	4900.35	33067.6	2889.47	104454	2524.02	27685.7	3173.43	69797.3	3077.94	26575.1	1559.16	51803.9	9549.02	62607.9	10868	36219.4	7051.77	95245.1	3020.16	55846.6	2066.89	110638	2686.48	94475.6	2238.22	34273.8	2455.01
XII_cer.462836.463137	24473	6898.31	25347	8486.89	18448.5	6082.11	31418.8	3411.35	102746	2813.96	27860.7	3369.22	72065.6	3296.56	27188.7	1831.16	50523.9	11968.9	61905.5	12677.7	36663.5	8504.11	91917.5	3533.94	57336.7	2376.71	107263	2957.92	92911.3	2499.03	32988	2692.31
XII_cer.463478.463779	24120.9	14358.4	25472.8	16360.4	18786.6	12731.3	31512.3	7768.62	103477	5691.48	27305.2	6189.97	69697.4	5718.61	26707.7	3754.2	52203.1	23695.6	62233.7	23816.6	37026.1	18746.2	92729.3	8444.34	56284.1	5503.5	108983	5823.76	91074.2	5006.21	32938.1	5522.55
XII_cer.464368.464669	24143.4	5957.93	26713.5	6293.9	21063.7	3415.31	34093.8	2135.86	92591.9	1960.18	28126.8	2795.06	68342.7	2514.37	27289.6	1235.62	54418	9791.2	63555.7	9681.69	36806.9	5313.28	99000.4	2402.5	56611.5	1674.84	107375	2272.29	97389.7	1870.76	37839.3	1994.98
XII_cer.465503.465804	24916.3	5667.23	26040.7	5784.74	19983.2	3630.43	33564.7	2117.66	108457	1999.12	28191.1	2893.75	73785.7	2846.34	27727.1	1329.84	53694.3	9601.33	65162.9	8747.22	37967.7	4874.38	99722	2253.74	58300.5	1654.13	111110	2390.57	98596.2	2009.88	35348.4	2155.95
XII_cer.466337.466638	24732.7	5361.65	26235.7	5718.1	19686.7	3262.12	34585.5	1888.72	96210.2	1713.19	28509	2449.2	70238.6	2388.78	27113.5	1177.21	54642.1	8797.79	61635.6	8210.5	37461.8	4383.47	101616	2054.36	57422.3	1475.86	113194	2125.06	97539.6	1732.35	35392.6	1969.74
XII_cer.467046.467347	13941.4	2758.72	15096.3	2624.8	11131.9	1657.13	19307.7	960.217	51601.3	804.205	14812.6	1179.69	39897	1281.52	15318.4	666.803	29641.6	4104.11	34809.8	3918.17	20996.4	1967.1	51103.9	1025.41	28477.1	725.786	55906.6	1116.46	51552.6	957.793	18470.6	1106.42
XII_cer.467237.467538	14629.4	2491.1	15603.5	2366.94	12479.3	1349.4	19967.8	813.917	54798.4	674.799	16128.8	942.298	41992.9	988.868	16151.7	558.181	31174	3818.9	37775.8	3650.22	21344.9	1748.34	55854.8	940.303	31879.5	649.718	60901.4	1009.47	54718.8	839.615	20474.1	953.758
XII_cer.481974.482275	317.134	167.812	389.825	155.758	322.562	57.2535	481.022	38.0826	1486.89	32.4329	423.268	49.3433	875.569	44.3594	437.442	24.8278	770.079	276.529	1070.46	236.017	632.42	110.416	1710.59	44.1362	847.551	32.1777	1561.26	43.5754	1308.75	39.7675	485.513	37.1472
XII_cer.490021.490322	9740.01	1902.87	10431	2319.86	7901.04	1632.89	11894.6	983.334	35347.9	825.466	9779.81	1007.79	28817.9	1035.96	11175.6	549.314	20408.4	3301.37	24108.3	3623.51	13665.9	2268.97	35394.5	1085.01	19300.9	739.841	41553.7	1066.8	36113.4	899.196	11986.2	928.993
XII_cer.498539.498840	174.798	1041.96	188.625	1093.82	242.789	593.547	267.235	396.014	200.113	240.481	203.597	147.575	155.121	113.923	225.649	129.681	414.658	1449.55	343.528	1400.66	297.94	863.975	247.234	416.63	364.11	256.435	214.595	165.181	330.597	129.561	182.307	169.278
XII_cer.499105.499406	201.018	177.643	213.775	195.194	213.307	85.38	248.528	38.976	176.844	27.7686	201.811	24.7854	227.51	22.4677	221.69	22.8327	365.723	277.91	392.603	258.137	326.048	116.118	354.146	40.2045	348.812	26.8764	264.356	23.5973	378.312	21.9213	247.554	36.05
XII_cer.522170.522471	229.735	303.126	291.321	356.607	298.283	275.484	350.077	230.617	432.803	201.648	246.46	127.792	368.842	90.7351	207.834	79.1385	463.593	486.935	641.047	482.884	483.45	407.278	564.628	258.222	468.142	226.23	566.033	145.348	521.456	96.6787	307.044	112.382
XII_cer.522918.523219	177.295	78.1028	203.296	76.8853	289.612	35.2415	243.184	22.6709	155.902	18.9825	189.31	22.9662	213.722	19.1552	215.752	13.3006	412.082	113.493	371.133	104.757	328.859	64.9709	273.962	29.0436	410.007	26.0134	298.567	17.6618	402.169	15.3168	216.85	20.6896
XII_cer.568088.568389	187.284	185.699	199.104	175.323	260.131	87.0476	267.235	43.2198	195.459	23.8637	244.674	24.558	189.592	26.0683	257.319	13.9656	450.715	262.317	457.015	201.167	379.452	111.453	367.509	41.7264	382.469	23.5477	304.787	23.3078	354.454	18.8299	259.068	22.4137
XII_cer.592407.592708	198.521	144.873	268.267	112.194	267.068	38.132	288.613	17.9803	274.574	14.2097	248.246	20.9197	275.77	23.0438	227.628	12.5247	414.658	202.709	438.611	158.179	382.263	46.3091	504.49	19.4047	452.843	17.6299	373.209	19.5438	470.333	15.1763	260.987	16.1441
XII_cer.593916.594217	436.996	73.87	454.796	61.1414	430.083	33.2404	585.244	19.8789	1538.08	17.3554	512.565	23.1936	1113.42	21.7476	532.452	14.409	865.373	122.375	956.97	94.7405	652.096	49.4194	1610.36	25.9998	872.029	19.3559	1424.41	25.4793	1291.71	19.1109	543.084	26.3322
XII_cer.605217.605518	211.007	95.3073	261.979	89.725	249.726	30.7946	291.286	16.4168	297.843	12.1488	223.243	13.1885	293.005	16.5628	233.566	8.20203	461.017	141.718	570.501	114.565	390.695	39.9157	410.942	19.912	480.381	16.2738	391.869	17.9513	497.599	16.0194	218.769	14.1065
XII_cer.628291.628592	168.556	88.7532	194.913	89.5722	242.789	30.1276	232.494	18.8738	267.593	12.7996	189.31	21.1471	186.145	19.8753	191.999	9.53209	357.996	134.81	404.872	102.253	427.235	35.0774	317.395	17.7559	406.947	14.5478	295.457	17.9513	340.821	13.209	168.874	19.4357
XII_cer.636343.636644	213.504	200.446	184.433	146.587	237.586	47.9151	326.026	28.4782	153.575	20.9349	225.029	20.2376	210.274	18.291	211.793	10.4188	473.895	292.516	420.208	195.115	356.966	80.3497	354.146	32.0875	388.588	22.0682	370.099	20.4124	443.068	18.9704	222.607	17.3981
XII_cer.637157.637458	132.347	95.0342	178.146	96.2977	176.889	46.8034	152.324	23.2292	197.786	17.2469	169.664	18.8732	248.193	21.4596	178.144	16.0715	324.515	138.56	337.393	113.939	236.104	48.3826	317.395	21.8144	269.258	16.6436	323.447	19.1095	357.862	18.2678	180.388	22.8839
XII_cer.637503.637804	54.9366	45.8786	81.7375	46.0089	97.1155	22.6791	93.5321	13.9599	102.383	10.3048	78.5814	10.4599	130.991	15.6986	116.783	8.86706	136.502	75.9911	159.495	57.8042	137.727	26.0921	190.437	11.9218	116.271	9.8629	124.403	10.4234	156.778	10.3986	74.842	12.2257
XII_cer.637847.638148	136.093	84.2473	150.9	77.6496	183.826	39.5772	154.996	20.549	162.883	18.2232	144.661	18.8732	227.51	26.0683	144.494	18.7317	275.58	136.981	386.469	105.383	244.536	50.4562	277.303	20.5461	244.78	14.5478	236.365	18.8199	296.514	17.7057	161.198	24.1378
XII_cer.638772.639073	112.37	70.4564	152.996	65.4213	150.876	30.9058	149.651	17.3103	125.652	13.9928	139.303	19.328	151.673	19.0112	150.432	10.0863	262.702	98.295	217.772	74.2899	267.022	36.9781	193.778	14.9657	232.541	13.1916	152.394	17.2275	235.167	13.7711	126.656	14.7335
XII_cer.639040.639341	92.3934	46.6978	113.175	40.2005	112.723	20.9003	120.256	9.71608	102.383	9.00311	126.802	7.50382	110.308	12.3861	120.742	8.53454	190.588	76.978	202.436	60.3084	222.05	24.3641	130.299	10.6536	220.302	9.73961	127.513	12.7397	204.493	12.0848	101.708	13.3228
XII_cer.639466.639767	157.318	73.1872	194.913	62.0585	194.231	30.5723	200.426	16.7519	160.556	15.2944	169.664	19.1006	206.827	16.5628	213.772	12.7464	278.156	117.836	401.805	85.7673	289.508	40.0885	267.28	19.4047	357.991	13.8081	273.686	19.1095	337.413	14.7547	174.631	20.5328
XII_cer.645803.646104	219.746	260.252	261.979	229.586	294.815	167.981	352.75	107.994	649.204	92.4175	294.68	73.9013	499.833	75.7566	277.112	55.8625	486.772	351.928	677.854	321.993	455.343	218.759	755.065	122.643	462.022	97.2728	746.417	87.2956	708.908	80.2377	368.453	85.2661
XII_cer.673890.674191	208.509	966.317	243.117	924.458	300.018	767.531	251.201	485.357	209.421	238.203	205.383	123.927	179.25	85.1181	231.587	76.2567	414.658	1313.17	377.267	1171.32	348.534	911.321	250.575	495.517	379.409	256.312	202.155	135.359	391.944	90.0742	170.793	98.9024
XII_cer.687743.688044	181.041	68.1351	163.475	62.3642	204.636	23.5685	240.511	11.3913	176.844	12.5827	207.169	15.4624	168.909	13.1062	209.814	9.19957	342.543	104.414	294.452	82.4284	311.994	28.1656	310.713	18.6437	339.632	10.6026	311.007	14.9112	313.555	11.3822	95.9512	11.5987
XII_cer.710588.710889	181.041	893.403	249.404	913.758	272.27	607.666	277.924	314.823	183.825	233.322	244.674	161.218	206.827	143.592	253.36	119.262	435.262	1160.99	420.208	1081.38	373.831	654.375	310.713	323.538	428.365	231.655	335.888	182.988	364.679	143.472	251.392	156.112
XII_cer.712435.712736	157.318	77.4201	184.433	75.6625	237.586	36.0197	229.822	20.549	200.113	16.4876	144.661	19.7828	117.202	12.3861	209.814	7.537	327.09	116.256	325.124	103.505	348.534	52.3569	250.575	20.7998	318.214	13.9313	189.714	14.9112	313.555	12.928	138.17	14.42
XII_cer.713215.713516	214.752	1419.5	224.254	1360.85	284.41	979.536	237.839	558.954	160.556	285.93	219.671	150.304	258.534	118.1	221.69	121.59	378.601	1909.65	420.208	1617.06	387.885	1110.55	280.644	557.917	449.783	323.38	307.897	182.554	391.944	118.741	222.607	175.548
XII_cer.728305.728606	233.481	77.147	295.513	52.2759	298.283	30.1276	384.818	15.7468	611.974	10.9556	325.041	13.4159	551.54	15.5546	283.051	7.98035	484.197	122.178	742.265	62.8125	534.044	41.1252	801.839	20.1657	517.098	12.0821	1044.98	17.3723	746.398	19.3919	435.619	14.7335
XII_cer.729778.730079	206.012	67.862	224.254	64.0456	289.612	37.1314	291.286	18.9854	218.728	19.6333	242.888	20.465	317.135	21.4596	259.298	16.0715	432.686	97.1107	493.821	78.6722	418.803	45.7907	437.67	17.7559	321.274	12.9451	394.979	19.6886	477.15	18.1273	264.825	20.6896
XII_cer.731995.732296	208.509	176.551	232.638	148.115	284.41	54.4742	411.541	24.2344	470.033	19.3079	260.747	23.8758	423.996	25.2042	223.669	13.7439	512.527	257.185	610.375	178.004	410.371	60.1327	751.724	25.6193	486.5	18.4929	597.134	23.3078	596.437	18.8299	303.206	21.3165
XII_cer.734693.734994	151.076	65.1312	152.996	64.657	235.852	19.2327	248.528	11.2796	216.401	13.7758	207.169	14.5529	220.616	11.5219	178.144	10.1971	409.507	102.243	368.065	84.9326	337.291	31.7943	511.172	14.8389	382.469	10.2328	435.41	13.4635	371.495	12.5064	151.603	11.5987
XII_cer.780976.781277	133.596	71.2756	171.858	67.4084	225.447	29.9053	179.047	22.4475	153.575	22.1281	146.447	19.1006	165.462	16.1307	191.999	15.9607	352.845	113.098	211.638	85.976	359.777	51.8385	263.939	24.8583	244.78	15.6574	139.953	17.6618	282.882	16.441	157.36	23.0407
XII_cer.781507.781808	222.244	748.531	243.117	763.962	272.27	707.943	240.511	534.496	193.132	382.144	225.029	202.603	258.534	175.709	227.628	207.6	458.442	1004.46	506.09	970.151	401.938	827.688	337.441	553.478	379.409	408.324	279.906	219.035	388.536	187.877	274.421	246.081
XII_cer.784249.784550	204.764	127.941	266.171	118.461	315.625	55.6971	309.992	33.5037	272.247	29.6126	207.169	27.514	451.573	29.813	245.442	19.175	404.356	195.011	530.628	150.041	331.669	73.9563	524.536	38.8094	425.305	28.2325	600.244	29.6776	456.7	25.5749	297.449	30.8776
XII_cer.793783.794084	173.55	108.006	178.146	102.565	225.447	36.1309	253.873	21.3307	246.651	13.5589	214.313	18.1911	293.005	14.6904	195.958	10.5296	381.176	163.233	414.074	138.355	320.426	44.9267	447.693	22.5754	330.453	16.1505	475.841	16.6484	408.985	16.3005	188.064	18.025
XII_cer.794242.794543	147.33	83.8376	155.092	82.5409	209.839	33.9074	173.703	19.9906	148.921	15.6199	119.658	15.0076	103.414	17.2829	154.391	12.6356	301.335	127.704	303.654	104.548	283.886	47.3459	163.709	19.4047	287.617	15.5341	133.733	17.517	160.186	14.1927	78.68	19.7491
XII_cer.794828.795129	191.03	115.925	186.529	94.6163	215.041	41.356	269.907	26.4679	160.556	18.9825	191.096	23.8758	168.909	19.0112	176.164	16.2932	334.817	156.522	309.788	137.937	317.616	62.5518	227.188	26.3802	422.246	20.5888	230.145	20.4124	224.942	16.5815	147.765	19.9059
XII_cer.795658.795959	173.55	58.4406	295.513	61.6	261.865	29.5717	264.562	18.427	200.113	11.4979	228.6	10.2325	265.428	11.0898	267.216	7.98035	440.413	91.7814	567.434	87.0194	424.424	44.0627	367.509	20.4193	480.381	12.0821	416.75	12.3054	340.821	9.83649	243.716	12.6959
XII_cer.796489.796790	217.249	1231.35	199.104	1236.74	294.815	1338.51	301.975	845.076	211.748	394.076	226.814	145.529	279.217	99.8086	211.793	106.294	445.564	1629.37	564.367	1505.21	401.938	1416.4	507.831	791.027	382.469	407.954	432.3	174.881	415.802	101.035	199.579	137.147
XII_cer.797036.797337	201.018	232.806	192.817	229.892	247.991	105.725	293.958	57.1797	276.901	32.7583	208.955	26.6045	234.404	24.196	257.319	16.7366	401.78	338.9	414.074	322.201	385.074	135.126	567.969	67.2189	428.365	35.0133	444.74	29.6776	398.761	21.2187	209.174	26.9591
XII_cer.805459.805760	203.515	208.229	197.008	231.879	313.891	166.091	253.873	111.232	174.517	93.2852	276.821	83.679	172.356	83.3899	257.319	61.8477	432.686	303.964	358.864	310.724	404.749	232.755	337.441	133.169	431.425	107.875	279.906	89.0328	313.555	76.4436	186.145	89.8116
XII_cer.806152.806453	141.087	72.7776	190.721	77.191	169.952	47.0257	138.962	26.5796	165.21	17.4639	158.949	17.7363	286.111	18.7231	176.164	17.845	265.278	100.466	496.888	107.053	261.4	58.7503	307.372	25.2388	281.497	17.6299	354.548	18.2409	354.454	16.3005	157.36	24.9215
XII_cer.806505.806806	142.336	60.6253	165.571	64.9627	173.421	37.0203	165.685	20.4373	518.898	16.2707	155.377	15.0076	282.664	19.2992	158.35	11.9705	293.609	92.9657	368.065	86.3933	255.779	49.2466	424.306	21.9413	275.378	13.4382	373.209	15.9246	289.698	13.9116	149.684	20.6896
XII_cer.818854.819155	220.995	875.516	251.5	990.491	230.649	852.133	291.286	664.826	186.152	529.773	233.958	285.373	306.794	174.701	251.381	167.587	481.621	1264.61	539.829	1237.26	371.02	1048	370.85	698.062	406.947	582.404	422.97	290.985	443.068	185.488	213.012	231.19
XII_cer.819671.819972	168.556	74.6892	259.883	80.8595	249.726	40.5778	285.941	26.803	209.421	24.2975	235.744	22.0567	213.722	14.6904	243.463	9.64293	391.478	107.769	423.275	110.183	373.831	59.6143	324.077	30.5656	336.573	22.1915	273.686	16.0693	381.72	13.9116	213.012	15.047
XII_cer.838092.838393	142.336	92.986	173.954	104.705	187.294	45.8028	189.737	21.7774	144.268	19.1994	175.022	22.0567	206.827	20.4514	172.206	17.9558	260.127	160.075	291.385	139.189	297.94	64.2798	267.28	27.5217	250.9	20.3422	202.155	27.0718	245.391	19.673	145.846	26.6457
XII_cer.838514.838815	112.37	58.8502	125.75	66.1856	114.458	28.6824	128.273	13.6248	123.326	13.4504	91.083	12.9611	196.486	17.4269	106.886	12.8572	151.955	101.848	257.646	80.1329	196.753	32.1399	203.801	16.4877	149.928	12.4519	251.916	16.7932	190.86	13.3495	111.303	22.7272
XII_cer.838854.839155	118.613	76.6008	188.625	74.7454	154.344	32.2399	128.273	16.3051	235.017	13.342	141.089	15.6898	255.087	18.291	182.102	14.6306	275.58	120.796	414.074	99.9575	272.643	41.4708	344.123	17.2486	278.437	13.5615	413.64	16.0693	316.964	14.8953	170.793	19.4357
XII_cer.856233.856534	143.584	70.4564	182.338	68.1727	220.244	32.9069	208.443	19.9906	141.941	16.9215	157.163	21.8293	144.779	27.0765	193.979	14.0765	329.666	110.927	309.788	93.9058	300.751	42.3348	187.096	17.2486	357.991	14.3012	158.614	17.2275	296.514	19.2514	159.279	22.8839
XII_cer.875270.875571	201.018	76.7374	199.104	70.6183	225.447	29.3494	269.907	14.5183	272.247	13.2335	226.814	18.4185	324.03	17.5709	251.381	11.3055	404.356	120.599	579.703	92.8624	340.102	37.8421	527.877	19.5315	391.648	13.3149	572.253	17.6618	453.292	18.2678	270.583	18.4952
XII_cer.897722.898023	191.03	431.614	163.475	500.29	258.397	398.218	261.89	299.077	162.883	240.589	223.243	144.164	237.851	111.907	201.896	142.205	453.29	642.273	472.351	632.299	399.128	517.521	367.509	334.572	388.588	264.449	466.511	156.206	378.312	137.43	224.526	175.705
XII_cer.898463.898764	173.55	67.589	213.775	83.6109	230.649	47.2481	301.975	29.595	169.863	22.1281	253.604	21.6019	227.51	22.8998	201.896	18.9533	378.601	108.559	426.342	109.765	410.371	66.0077	324.077	31.9607	367.17	26.7531	230.145	22.0049	422.618	21.7808	257.149	28.0563
XII_cer.899222.899523	197.272	67.3159	182.338	71.6883	202.902	37.0203	235.166	24.011	195.459	23.4298	167.878	24.1032	155.121	25.6363	247.422	18.3991	370.874	105.401	266.847	98.7054	331.669	48.5554	273.962	25.112	290.676	24.534	189.714	22.8735	299.923	23.4671	191.902	29.467
XII_cer.903371.903672	143.584	704.564	173.954	704.502	225.447	498.273	195.081	380.379	235.017	374.009	194.668	400.431	224.063	390.017	176.164	312.453	332.241	859.587	411.006	796.53	300.751	543.441	387.555	367.167	324.334	386.256	398.089	380.018	385.128	376.176	180.388	396.55
XII_cer.903861.904162	184.787	112.512	209.583	108.832	223.712	79.0432	272.579	54.6111	1058.74	52.6085	194.668	60.258	389.525	65.5309	203.876	50.9856	314.213	158.298	533.695	164.022	351.345	115.773	404.26	55.8044	370.23	60.287	575.363	57.1837	429.435	57.8948	213.012	80.2505
XII_cer.920940.921241	163.561	87.3877	222.158	95.0749	221.978	64.3686	235.166	45.3417	458.399	35.687	189.31	36.6096	358.501	27.0765	239.504	20.2834	370.874	123.757	558.233	129.59	359.777	90.0262	384.214	39.3167	330.453	33.4106	482.061	27.9404	466.925	24.4507	289.773	26.8024
XII_cer.921701.922002	203.515	505.484	203.296	489.131	263.599	381.876	275.252	222.018	514.244	190.367	266.105	111.875	406.76	111.475	261.277	108.732	399.205	694.973	628.778	604.545	379.452	429.223	561.287	250.359	367.17	188.751	559.813	141.294	545.314	129.42	272.502	144.043
XII_cer.922178.922479	157.318	848.89	207.488	843.446	256.662	814.001	219.132	649.861	162.883	518.058	189.31	261.497	210.274	193.568	213.772	183.991	321.939	1141.84	441.679	1033.17	311.994	893.005	277.303	637.057	370.23	509.419	233.255	266.23	252.208	196.168	189.983	222.413
XII_cer.924507.924808	229.735	442.127	245.213	384.121	261.865	302.61	307.32	183.6	646.877	130.925	283.965	88.9089	468.809	90.015	241.484	79.5819	417.233	626.482	631.846	479.337	368.209	357.859	514.513	192.906	452.843	138.45	761.968	107.129	610.07	98.5055	312.801	106.583
XII_cer.930699.931000	133.596	46.4247	163.475	46.4675	220.244	23.3461	187.064	16.9752	209.421	16.813	135.731	17.0541	189.592	20.1633	156.371	13.9656	291.033	74.2147	435.544	64.2733	244.536	34.7318	350.805	18.2632	327.393	16.1505	311.007	19.1095	320.372	18.8299	214.931	21.0031
XII_cer.931110.931411	141.087	54.8904	205.392	58.0843	215.041	33.5739	203.098	20.1022	169.863	18.5486	182.166	21.8293	224.063	23.6199	203.876	16.9583	339.968	85.0705	407.939	85.7673	362.588	49.0738	290.667	21.6876	336.573	21.3285	276.796	18.9647	330.597	21.0782	203.417	26.6457
XII_cer.932131.932432	230.984	1328.43	310.183	1471.52	336.436	1281.92	344.733	1060.73	1156.47	1030.48	305.396	904.779	386.078	812.151	283.051	814.772	468.744	1871.75	680.921	1818.22	407.56	1544.79	644.812	1091.23	446.724	1084.55	718.427	875.272	579.396	847.203	314.72	970.373
XII_cer.950121.950422	191.03	105.275	215.871	101.648	282.675	89.9381	307.32	69.4644	200.113	65.1912	280.393	55.4828	286.111	63.5145	255.339	52.759	440.413	155.338	414.074	140.233	393.506	118.71	360.827	79.3944	434.485	63.9856	301.677	71.2263	449.884	69.6986	257.149	70.6894
XII_cer.962881.963182	188.532	69.5006	207.488	58.8486	251.46	27.5706	195.081	17.6453	202.44	15.2944	194.668	16.8268	255.087	20.3074	223.669	11.4163	350.27	104.019	423.275	89.1062	306.373	36.1142	417.624	18.1364	342.692	15.2875	388.759	18.2409	337.413	20.5161	184.226	19.2789
XII_cer.980755.981056	335.862	93.3957	354.196	83.3052	345.107	40.0219	499.729	18.9854	909.816	13.342	480.418	12.279	717.002	11.5219	397.854	10.7513	721.144	134.218	877.223	109.974	621.177	60.1327	1079.14	23.8437	761.878	12.8218	939.242	18.2409	896.36	13.7711	381.886	13.6363
XII_cer.1012090.1012391	201.018	595.056	259.883	638.316	272.27	582.43	259.218	423.487	1293.75	480.419	264.319	537.547	530.857	547.867	265.236	467.848	329.666	780.044	650.249	741.438	407.56	617.57	651.494	441.235	416.126	484.392	674.886	560.545	599.845	583.866	247.554	607.051
XII_cer.1018264.1018565	201.018	116.471	226.35	119.99	301.752	66.9255	243.184	42.3264	207.094	26.5754	210.741	21.1471	310.241	20.4514	257.319	17.845	412.082	172.115	457.015	175.291	295.13	89.8534	384.214	38.6826	413.066	28.849	283.017	19.8333	422.618	14.6142	278.259	27.1159
XII_cer.1019014.1019315	186.035	1410.77	232.638	1465.71	254.928	1103.6	253.873	819.501	193.132	503.523	214.313	229.435	268.876	185.071	215.752	211.147	399.205	2009.91	472.351	1843.89	396.317	1382.88	514.513	835.543	379.409	554.788	478.951	263.045	449.884	189.282	237.959	262.538
XII_cer.1028263.1028564	212.255	584.952	209.583	661.091	268.802	540.073	285.941	424.827	898.182	404.706	264.319	331.305	361.948	331.255	271.174	360.335	422.384	887.418	521.426	897.948	494.693	696.71	534.559	466.22	440.604	443.83	584.693	325.585	456.7	348.071	293.611	456.738
XII_cer.1029395.1029696	159.816	72.9142	259.883	79.9424	272.27	41.4671	243.184	28.9249	179.171	31.4566	160.735	30.2427	224.063	24.9161	245.442	22.1676	360.572	119.612	444.746	114.982	334.48	66.1805	310.713	29.9314	345.752	26.3833	286.127	24.7555	357.862	25.4344	276.34	30.8776
XII_cer.1041491.1041792	152.324	187.337	173.954	213.536	253.194	186.88	253.873	91.2418	172.19	72.6757	198.239	44.7955	168.909	50.9845	213.772	34.1382	399.205	242.382	435.544	254.589	359.777	187.655	250.575	111.609	410.007	81.9853	211.485	50.8139	272.657	42.859	151.603	50.3133
XII_cer.1051970.1052271	154.821	71.0025	207.488	68.1727	225.447	30.4611	232.494	17.1986	216.401	18.7655	182.166	26.1497	261.981	26.2124	237.525	17.0691	370.874	97.1107	371.133	93.9058	365.398	38.3605	387.555	26.6339	449.783	18.7395	385.649	25.3345	388.536	24.3102	249.473	25.862
XII_cer.1064008.1064309	183.538	289.062	184.433	322.979	294.815	136.186	320.682	120.502	404.88	140.796	262.533	192.371	337.818	157.994	259.298	91.2199	479.046	373.442	481.552	411.516	418.803	234.483	574.651	132.155	474.261	137.094	519.382	141.005	477.15	130.544	226.445	126.959
XII_cer.1064938.1065239	498.175	6040.54	570.067	6485.88	504.654	5554.26	649.38	5342.62	2259.42	5362.71	630.437	6705.69	1789.06	5456.92	680.905	4760.61	955.516	8054.07	1282.09	8054.61	851.659	7686.79	1934.44	5575.74	1129.05	5388.59	2099.3	5306.94	1884.74	5192.4	675.497	5765.18
XII_cer.1071487.1071788	460.718	1784.49	500.904	1880.25	483.843	1405.32	745.585	1648.49	2189.61	2028.85	585.789	2780.73	1299.57	1823.05	587.874	1459.85	924.61	2723.24	1315.83	2699.06	747.661	2613.53	1814.16	1920.43	1187.18	1780.99	1785.18	1669.62	1721.15	1687.24	658.226	1588.4
XII_cer.1077693.1077994	323.377	126.166	450.604	136.498	431.817	88.3817	598.606	88.6732	1700.96	106.844	489.348	123.699	1327.14	122.708	461.194	61.9586	687.662	161.062	920.164	168.196	657.717	141.692	1399.88	90.1748	902.626	88.2729	1567.48	111.472	1220.14	111.433	592.979	99.2159
XIV_cer.64.365	357.088	132.72	394.017	165.54	445.691	119.065	563.865	118.715	1412.43	144.918	451.843	170.314	1054.82	150.505	467.132	105.075	726.295	212.38	892.559	226.209	598.691	188.865	1379.83	137.355	731.28	147.45	1287.57	157.798	1182.65	169.609	537.327	141.849
XIV_cer.6513.6814	334.614	3386.14	402.4	3778.54	329.499	3130.05	569.21	3161.41	1526.44	3398.4	498.277	4540.49	1061.71	3479.19	451.297	2956.61	656.756	4649.27	846.55	4789.61	494.693	4604.99	1296.31	3355.36	725.161	3288.04	1380.87	3248.76	1220.14	3266.84	470.161	3468.95
XIV_cer.7052.7353	268.44	324.7	243.117	369.447	246.257	181.544	371.456	167.184	870.259	198.828	308.968	237.166	672.189	198.753	304.824	127.021	406.931	465.815	570.501	517.943	317.616	324.509	938.82	188.213	474.261	208.847	842.829	210.06	797.522	204.037	270.583	201.723
XIV_cer.22669.22970	166.058	399.389	188.625	373.727	195.965	241.91	171.03	118.156	137.287	78.8586	192.882	78.9038	268.876	58.4737	178.144	45.4437	352.845	488.711	432.477	459.512	337.291	275.781	347.464	112.37	287.617	73.4786	382.539	69.489	337.413	55.5059	237.959	56.8963
XIV_cer.51670.51971	212.255	214.783	247.308	231.42	235.852	172.984	256.545	85.7695	214.074	63.4556	244.674	57.3019	296.453	48.6801	251.381	39.9018	471.319	281.858	521.426	278.796	421.614	211.501	367.509	94.1064	462.022	62.9993	404.309	55.4465	429.435	55.5059	274.421	60.9716
XIV_cer.61979.62280	148.579	61.9907	199.104	67.1027	211.573	33.1292	235.166	20.7723	209.421	16.5961	198.239	17.5089	248.193	16.5628	215.752	10.7513	363.147	91.9788	401.805	92.6537	385.074	49.0738	364.168	23.59	321.274	16.6436	373.209	16.938	354.454	13.0685	214.931	15.3604
XIV_cer.62546.62847	151.076	53.7981	161.379	57.0144	215.041	30.7946	171.03	17.6453	169.863	16.813	187.524	12.5064	148.226	10.6578	190.02	8.9779	365.723	84.4784	306.721	79.0895	306.373	41.9892	200.46	20.9266	293.736	11.9588	227.035	11.871	221.534	12.2254	136.251	13.4796
XIV_cer.63156.63457	218.498	1167.58	222.158	1269.75	275.739	1069.7	245.856	730.381	214.074	504.608	257.175	271.275	330.924	232.887	243.463	277.206	424.96	1683.84	570.501	1588.05	399.128	1294.75	484.444	768.832	425.305	573.528	534.932	298.948	432.843	233.546	249.473	357.992
XIV_cer.64612.64913	186.035	123.845	205.392	91.865	258.397	37.4649	301.975	20.4373	144.268	18.4401	228.6	21.3745	179.25	15.5546	215.752	11.8597	404.356	186.326	438.611	139.189	382.263	61.515	290.667	26.2534	361.051	18.3696	255.026	21.1363	327.188	16.8626	189.983	16.3009
XIV_cer.89152.89453	102.382	108.006	138.325	93.3935	164.75	49.2492	163.013	26.0212	132.633	18.1147	98.2267	18.8732	120.649	19.2992	142.515	14.5198	198.315	168.562	251.511	134.39	219.239	59.7871	160.368	29.9314	250.9	26.9997	127.513	20.7019	214.717	22.6239	111.303	21.63
XIV_cer.89409.89710	113.619	107.187	117.367	116.78	142.205	72.1506	163.013	41.0979	127.979	33.4091	92.8689	20.0102	158.568	23.4759	110.845	23.9411	213.768	153.364	190.167	140.441	196.753	96.0741	110.253	48.5752	192.764	38.0954	105.742	26.4927	221.534	24.7318	103.627	38.0876
XIV_cer.89882.90183	167.307	571.98	230.542	579.162	239.32	464.81	248.528	291.371	211.748	236.901	212.527	133.932	241.299	112.339	231.587	101.971	388.903	718.264	450.88	676.956	356.966	520.632	370.85	303.88	406.947	249.038	217.705	160.693	340.821	115.79	188.064	131.974
XIV_cer.96119.96420	168.556	90.2552	211.679	85.1394	272.27	39.9107	261.89	19.3205	288.535	17.2469	219.671	19.1006	255.087	16.1307	227.628	14.1873	396.629	126.52	527.56	105.592	404.749	41.8164	360.827	18.8974	385.529	19.4792	391.869	21.5706	426.026	17.4246	245.635	15.9874
XIV_cer.102623.102924	163.561	79.4682	165.571	79.4838	265.333	29.7941	240.511	15.7468	293.189	17.7893	246.46	12.7338	199.933	15.6986	205.855	11.4163	432.686	117.638	380.334	98.4967	326.048	35.9414	491.126	18.5169	397.768	13.6848	326.558	18.5304	371.495	12.3659	155.441	14.5767
XIV_cer.104712.105013	156.07	98.7208	197.008	79.9424	225.447	29.9053	208.443	18.092	241.997	11.0641	192.882	15.9172	203.38	17.2829	233.566	11.8597	388.903	134.613	331.259	95.7839	354.155	36.1142	364.168	14.9657	385.529	12.2053	258.136	16.6484	351.046	14.4737	161.198	16.9278
XIV_cer.169705.170006	159.816	259.842	192.817	237.076	225.447	93.0509	277.924	33.1687	188.479	24.7314	171.45	20.0102	141.332	20.4514	180.123	11.1947	363.147	341.072	401.805	279.213	351.345	111.971	247.234	35.1314	406.947	22.6847	189.714	26.6375	364.679	18.2678	191.902	20.8463
XIV_cer.174259.174560	184.787	74.0065	203.296	66.0327	201.168	25.7919	205.771	14.4066	216.401	11.0641	208.955	17.5089	182.698	17.4269	219.711	11.3055	324.515	94.9395	401.805	82.8458	340.102	32.1399	260.598	17.6291	373.29	9.8629	230.145	14.1873	388.536	14.6142	189.983	17.7115
XIV_cer.230234.230535	166.058	69.5006	169.763	59.7657	254.928	26.3477	208.443	16.4168	158.229	14.3182	223.243	18.6459	210.274	15.4106	239.504	11.0838	370.874	102.835	417.141	83.0545	331.669	31.9671	294.008	16.8681	391.648	12.5752	398.089	15.056	402.169	13.49	247.554	18.1817
XIV_cer.281550.281851	223.492	146.921	253.596	128.397	280.941	69.5936	344.733	33.8388	211.748	27.4432	291.108	27.9688	355.054	25.2042	292.947	19.3967	520.254	211.591	656.383	156.301	460.964	90.7174	491.126	40.8386	468.142	27.7394	566.033	34.0207	494.191	22.4834	341.586	30.8776
XIV_cer.302279.302580	218.498	109.235	222.158	123.506	260.131	94.8297	280.596	58.7432	200.113	44.9071	248.246	38.4287	282.664	37.4462	221.69	29.7046	435.262	201.327	567.434	192.194	415.992	125.795	410.942	70.8969	507.919	55.6021	531.822	49.0766	535.089	45.9505	289.773	49.3729
XIV_cer.303138.303439	181.041	110.6	230.542	105.927	274.004	52.0285	253.873	28.5898	248.978	18.3316	260.747	27.7414	241.299	19.0112	271.174	17.5124	386.327	174.483	521.426	139.398	373.831	72.7467	367.509	28.2827	397.768	16.8902	351.438	22.4392	426.026	17.5652	307.044	29.3102
XIV_cer.323586.323887	198.521	100.359	224.254	74.4397	237.586	28.1265	293.958	13.6248	265.266	12.5827	246.46	12.9611	296.453	12.6741	247.422	7.42616	468.744	139.547	570.501	95.7839	503.126	39.7429	517.854	15.473	474.261	12.2053	485.171	12.5949	466.925	12.7874	239.878	12.8526
XIV_cer.330826.331127	219.746	439.26	226.35	498.914	296.549	338.63	288.613	177.681	616.628	102.831	267.891	55.2554	289.558	41.7669	231.587	40.3451	479.046	720.435	656.383	681.547	396.317	495.576	441.011	206.476	437.544	117.862	575.363	69.1995	453.292	53.3981	234.121	59.2474
XIV_cer.331387.331688	174.798	58.9867	178.146	61.6	197.699	28.9047	229.822	12.9548	181.498	9.11158	185.738	8.86815	165.462	10.3697	229.607	5.87443	365.723	89.4129	398.738	77.8375	334.48	37.4965	250.575	17.8828	299.856	10.2328	189.714	11.4367	310.147	8.71232	188.064	10.815
XIV_cer.331841.332142	171.053	62.5369	184.433	67.2556	232.384	30.4611	248.528	14.63	158.229	9.22005	167.878	8.86815	213.722	7.92132	231.587	8.09119	345.119	92.3736	364.998	80.5503	334.48	41.298	354.146	15.9803	339.632	10.356	385.649	13.4635	303.331	9.69597	230.283	12.3824
XIV_cer.345503.345804	207.261	444.176	203.296	391.916	227.181	196.107	261.89	81.1907	181.498	50.873	217.885	41.3847	210.274	39.1745	186.061	28.0421	381.176	564.505	441.679	489.145	371.02	256.255	330.759	79.1407	443.664	47.5885	295.457	47.7737	357.862	35.4114	222.607	36.9905
XIV_cer.349193.349494	208.509	253.015	247.308	203.448	256.662	61.3669	251.201	21.3307	225.709	15.8368	244.674	17.9637	313.688	19.7313	290.968	10.0863	417.233	314.82	552.098	226.209	348.534	69.8092	420.965	25.2388	443.664	16.3971	379.429	17.6618	466.925	15.1763	251.392	15.3604
XIV_cer.355455.355756	186.035	193.618	238.925	174.253	272.27	126.736	309.992	70.5812	304.823	56.7304	317.897	47.5242	403.313	44.7914	269.195	35.5791	546.009	288.963	729.996	223.496	418.803	166.056	567.969	82.5651	413.066	60.287	696.656	56.7494	501.007	54.3818	343.505	57.3666
XIV_cer.356489.356790	159.816	138.728	232.638	100.883	258.397	44.8023	291.286	24.7928	204.767	17.1384	235.744	16.1446	275.77	16.5628	213.772	13.7439	394.054	170.733	463.149	127.921	356.966	60.8239	340.782	27.268	382.469	18.7395	391.869	20.7019	439.659	16.8626	218.769	19.2789
XIV_cer.374743.375044	172.301	66.087	226.35	63.5871	234.118	28.0153	253.873	17.6453	230.363	17.03	208.955	18.1911	248.193	16.1307	221.69	13.1898	440.413	102.835	549.031	87.0194	348.534	40.6068	397.578	22.8291	382.469	19.4792	348.328	18.8199	374.903	18.2678	230.283	22.8839
XIV_cer.434553.434854	182.29	319.648	234.733	318.394	258.397	181.21	299.303	65.4439	211.748	38.0734	201.811	33.6535	193.039	27.5086	188.041	26.047	386.327	432.458	441.679	424.663	446.91	213.748	330.759	76.731	391.648	50.5474	217.705	43.5754	310.147	32.4604	197.66	39.8118
XIV_cer.442917.443218	167.307	116.198	201.2	123.047	223.712	56.5865	211.115	32.6103	188.479	29.5042	171.45	24.558	220.616	27.5086	184.082	20.0617	363.147	182.181	414.074	171.117	320.426	72.7467	334.1	41.9801	345.752	28.6024	382.539	29.5328	351.046	24.1697	199.579	27.1159
XIV_cer.443913.444214	176.047	47.1075	251.5	46.7732	237.586	28.1265	272.579	19.9906	176.844	16.5961	241.102	16.1446	230.957	18.7231	190.02	13.4114	370.874	73.6225	441.679	78.2548	342.912	49.5922	320.736	22.3217	330.453	19.2327	189.714	14.1873	357.862	14.0521	186.145	17.8683
XIV_cer.444463.444764	181.041	305.038	180.242	298.676	234.118	316.951	251.201	213.195	155.902	155.439	226.814	86.1803	255.087	66.107	237.525	81.6878	409.507	463.052	567.434	424.037	410.371	405.896	454.375	253.529	422.246	184.066	373.209	99.4562	374.903	78.5514	191.902	110.815
XIV_cer.493806.494107	92.3934	36.8667	121.558	40.659	182.092	15.5641	152.324	12.5081	118.672	11.1725	110.728	12.279	82.7309	9.07351	120.742	7.42616	224.07	51.9108	254.579	45.7008	202.375	22.9817	170.391	15.0925	165.227	10.9725	155.504	12.1606	173.819	11.2417	49.8946	12.6959
XIV_cer.494086.494387	102.382	34.9551	115.271	32.2521	130.065	21.7897	93.5321	14.5183	90.749	13.6674	108.942	10.4599	189.592	11.3779	110.845	10.5296	182.861	55.8584	242.31	48.6223	207.996	23.1545	197.119	15.3462	168.286	10.8492	192.824	10.8577	163.594	12.3659	118.98	14.2633
XIV_cer.494528.494829	143.584	80.8337	146.708	75.6625	166.484	42.2453	184.392	21.3307	120.999	23.5382	175.022	18.4185	220.616	23.4759	172.206	19.0642	301.335	111.914	257.646	98.0794	292.319	48.7282	247.234	27.7754	278.437	24.2874	220.815	22.0049	286.29	22.0618	163.117	27.8996
XIV_cer.495234.495535	257.203	1020.53	257.788	1121.49	282.675	1046.68	328.699	814.029	779.51	694.649	280.393	512.306	351.607	472.11	269.195	557.627	417.233	1444.42	628.778	1388.55	444.1	1258.64	524.536	849.495	440.604	753.402	485.171	534.052	487.374	503.628	356.939	693.414
XIV_cer.499278.499579	182.29	771.88	167.667	812.111	247.991	613.447	264.562	439.122	183.825	397.33	192.882	292.194	172.356	255.066	182.102	229.879	357.996	994.398	466.216	1010.43	311.994	766.173	320.736	475.098	370.23	396.735	202.155	304.449	347.638	256.311	232.202	291.848
XIV_cer.499832.500133	189.781	177.643	220.063	191.22	237.586	112.951	245.856	60.4184	228.036	53.9102	214.313	47.7516	282.664	59.1938	237.525	52.9807	350.27	261.528	392.603	256.467	342.912	142.038	327.418	67.5994	361.051	58.6842	329.668	51.3929	347.638	49.8851	211.093	71.9433
XIV_cer.500421.500722	186.035	145.419	209.583	130.537	258.397	57.4759	280.596	32.0519	193.132	27.8771	228.6	29.3331	261.981	28.3727	223.669	20.5051	430.111	227.578	389.536	189.69	345.723	90.5446	324.077	38.5557	394.708	27.986	404.309	33.0073	368.087	31.7578	218.769	35.1096
XIV_cer.547002.547303	235.978	103.773	228.446	94.7692	275.739	34.6856	342.06	17.757	528.205	16.5961	260.747	17.0541	451.573	23.3319	338.473	15.5174	491.923	139.153	683.988	127.503	410.371	40.9524	851.954	24.2242	520.158	16.8902	793.068	20.2676	535.089	18.1273	295.53	21.3165
XIV_cer.560585.560886	138.59	88.3436	224.254	68.3255	286.144	27.6818	229.822	16.9752	230.363	14.1013	226.814	17.9637	193.039	16.4187	251.381	11.3055	391.478	120.599	355.797	92.0277	331.669	36.6326	250.575	19.151	379.409	14.5478	264.356	17.3723	354.454	14.3332	205.336	14.2633
XIV_cer.568021.568322	204.764	99.9497	249.404	86.3622	267.068	30.7946	229.822	17.4219	353.688	13.8843	226.814	17.2815	299.9	20.7394	255.339	13.3006	414.658	142.705	542.896	124.999	446.91	39.5701	698.268	23.7169	452.843	13.6848	534.932	20.2676	541.906	16.3005	230.283	20.8463
XIV_cer.569774.570075	214.752	70.866	247.308	55.9444	308.689	26.6813	312.665	14.5183	293.189	13.342	235.744	16.1446	348.159	16.4187	281.071	10.7513	309.062	104.808	539.829	78.0461	385.074	28.5112	514.513	17.6291	431.425	11.8355	516.272	16.3589	511.232	14.0521	264.825	16.7711
XIV_cer.575536.575837	157.318	82.6087	241.021	71.2297	267.068	32.2399	245.856	17.1986	232.69	14.4267	225.029	22.7389	275.77	18.5791	269.195	12.1922	430.111	114.48	472.351	102.044	342.912	40.6068	320.736	18.0096	458.963	12.9451	202.155	20.9915	378.312	17.8462	201.498	18.8087
XIV_cer.576830.577131	139.839	45.742	209.583	44.0218	157.813	17.7875	149.651	10.0511	183.825	8.02687	150.019	9.77771	165.462	10.0817	162.309	6.65029	298.76	69.0828	340.461	62.3952	281.076	21.2538	287.326	10.5267	272.318	7.76703	195.935	10.8577	255.616	10.3986	143.927	10.9717
XIV_cer.577141.577442	137.342	42.0554	140.421	31.335	187.294	17.1205	146.979	8.04089	141.941	8.35228	157.163	7.73121	220.616	9.79363	191.999	7.09365	221.494	52.5029	404.872	42.1533	281.076	20.3898	337.441	10.2731	235.601	4.56159	404.309	9.69951	337.413	8.15024	188.064	9.40435
XIV_cer.578811.579112	201.018	66.2235	241.021	57.0144	234.118	38.6878	237.839	18.8738	211.748	15.186	244.674	16.8268	327.477	15.5546	281.071	9.31041	412.082	98.4923	570.501	75.9593	421.614	44.4083	364.168	22.5754	382.469	13.4382	450.96	19.2543	487.374	16.3005	305.125	18.4952
XIV_cer.586094.586395	189.781	92.1668	159.283	92.9349	251.46	34.3521	221.805	19.2088	160.556	12.5827	221.457	19.5554	141.332	19.8753	188.041	13.0789	339.968	148.035	328.192	106.009	326.048	49.765	230.529	20.7998	382.469	17.0135	171.054	20.4124	272.657	16.722	149.684	21.7868
XIV_cer.586828.587129	212.255	135.724	217.967	121.977	274.004	54.9189	285.941	24.9044	207.094	18.1147	233.958	17.9637	220.616	16.8508	247.422	10.4188	376.025	200.143	536.762	146.91	396.317	78.9673	320.736	28.5363	434.485	21.3285	255.026	24.1764	313.555	13.7711	214.931	18.9654
XIV_cer.602189.602490	198.521	67.0428	259.883	59.1543	267.068	26.9036	312.665	14.8533	302.497	12.4742	258.961	16.8268	413.655	16.9948	269.195	10.0863	484.197	96.1238	656.383	75.1246	399.128	33.1767	561.287	17.5023	452.843	11.8355	566.033	15.635	466.925	13.9116	303.206	13.9498
XIV_cer.613172.613473	202.267	168.358	226.35	187.551	303.486	140.299	312.665	77.617	221.055	60.31	214.313	43.2038	189.592	43.4952	221.69	31.5889	463.593	225.999	503.023	246.659	415.992	172.449	263.939	87.3845	452.843	65.2184	286.127	49.6557	419.21	45.1073	211.093	44.0437
XIV_cer.622476.622777	218.498	96.9458	241.021	106.386	324.296	73.9293	280.596	38.7526	211.748	27.7686	296.466	20.465	210.274	24.052	243.463	15.4065	479.046	124.152	518.359	137.937	421.614	100.048	290.667	44.1362	462.022	30.4517	251.916	26.7822	436.251	19.1109	220.688	24.4513
XIV_cer.625785.626086	212.255	53.6615	245.213	42.9518	275.739	14.3412	259.218	10.9446	239.67	8.24381	276.821	7.9586	279.217	9.36155	277.112	8.31287	455.866	84.0836	524.493	53.0046	415.992	22.8089	464.398	13.1901	379.409	8.99989	438.52	11.871	446.476	8.00972	260.987	9.87457
XIV_cer.631734.632035	189.781	70.0467	295.513	60.3771	317.36	22.1232	342.06	13.7365	311.804	11.4979	250.032	10.6873	420.549	13.9703	251.381	8.64538	424.96	101.848	579.703	84.3065	435.667	28.684	758.406	15.0925	382.469	10.1095	650.005	15.635	548.722	12.2254	303.206	12.5391
XIV_cer.632484.632785	172.301	69.364	194.913	57.9315	274.004	23.6796	283.269	12.9548	283.881	12.7996	230.386	12.5064	206.827	13.3942	245.442	10.308	499.65	98.0976	506.09	82.0111	331.669	25.5737	477.762	14.3316	437.544	10.2328	416.75	12.4501	535.089	15.1763	249.473	13.7931
XIV_cer.663815.664116	199.77	71.5487	243.117	53.4987	277.473	18.7881	301.975	12.3964	972.643	8.89464	267.891	10.2325	451.573	13.6823	285.03	7.09365	471.319	109.94	622.644	63.2299	446.91	28.1656	684.904	14.9657	486.5	9.24647	724.647	14.1873	558.947	11.2417	305.125	12.3824
XIV_cer.700568.700869	179.793	83.2914	232.638	58.0843	213.307	23.1238	208.443	10.7212	230.363	10.9556	208.955	12.9611	358.501	11.81	207.834	9.53209	306.486	118.822	493.821	70.7424	317.616	25.7465	420.965	12.6828	394.708	10.8492	488.281	13.0292	357.862	9.27441	260.987	12.5391
XIV_cer.716130.716431	142.336	60.2156	136.229	50.2888	206.37	15.3417	184.392	9.6044	162.883	8.89464	162.521	10.6873	103.414	11.954	180.123	6.98281	309.062	79.7413	331.259	69.4903	300.751	25.9193	197.119	13.5706	373.29	9.8629	189.714	13.753	272.657	13.0685	130.494	13.6363
XIV_cer.726034.726335	187.284	72.7776	264.075	62.5171	294.815	26.1254	334.043	12.6197	404.88	14.5351	260.747	15.9172	458.467	17.4269	223.669	12.303	512.527	110.532	567.434	90.5669	393.506	30.0663	698.268	17.7559	477.321	13.1916	575.363	16.2141	623.703	13.209	301.287	20.3761
XIV_cer.764018.764319	143.584	780.072	182.338	779.094	258.397	422.453	261.89	211.52	165.21	128.321	207.169	97.0949	172.356	86.5584	195.958	50.2097	404.356	1012.36	368.065	1010.43	354.155	565.04	277.303	219.032	413.066	137.711	267.466	100.904	330.597	75.3194	195.741	79.4668
XIV_cer.781418.781719	177.295	170.27	209.583	121.06	225.447	62.4786	312.665	38.976	360.669	35.1447	241.102	42.5217	468.809	45.3675	288.989	24.2736	355.421	247.514	579.703	154.214	345.723	82.596	641.471	38.8094	410.007	33.164	637.565	44.5888	548.722	40.7512	326.234	40.282
XIV_cer.782983.783284	66.1737	71.2756	54.4917	85.7508	81.5076	42.3565	74.8257	36.2957	130.306	43.6054	89.297	52.7541	89.6252	47.0958	83.1337	28.4854	146.804	107.572	101.218	114.356	112.43	75.6842	217.165	41.4728	140.749	42.1639	158.614	46.326	167.002	46.5126	65.2468	41.0657
XIV_cer.783312.783613	46.1967	56.9386	37.725	66.4913	39.8867	25.9031	56.1193	24.2344	258.285	29.7211	66.0798	40.0204	151.673	27.6526	55.4225	19.84	51.5103	82.8994	110.42	92.2363	50.5936	51.3201	273.962	31.0729	134.629	30.4517	261.246	30.691	190.86	31.4768	55.6517	27.2726
XIV_cer.784005.784306	498.175	7206.9	530.246	8010.9	274.004	6169.49	619.984	6184.79	3015.66	6241.87	535.782	10292.3	2178.58	7561.4	710.596	6197.41	849.92	10480.1	889.491	10886.4	772.958	9532.93	2315.31	7243.15	1064.79	7140.37	2261.02	7834.74	1969.95	7783.76	472.08	8510
XI_cer.0.259	184.787	2044.74	207.488	2343.7	190.763	1818.11	261.89	1738.51	963.335	1848.89	260.747	2823.26	730.79	2102.46	267.216	1699.7	357.996	2878.78	490.754	3015.21	283.886	2785.28	882.023	1909.78	480.381	1907.73	842.829	2031.83	800.93	1996.25	251.392	2170.37
XI_cer.2349.2650	213.504	86.5685	255.692	73.9811	286.144	52.6955	326.026	35.9607	472.36	45.4494	294.68	60.4854	455.02	55.1612	302.844	30.2588	468.744	127.704	588.905	108.931	418.803	69.6364	567.969	40.7118	455.903	39.9447	559.813	53.7092	657.785	50.7282	353.101	47.6487
XI_cer.11533.11834	193.527	61.8541	201.2	42.3404	256.662	19.2327	227.149	10.3862	162.883	8.35228	203.597	12.279	206.827	13.3942	211.793	7.31532	339.968	85.8601	368.065	54.674	351.345	20.7354	267.28	9.63893	357.991	8.87661	223.925	11.1472	323.78	12.2254	191.902	9.56109
XI_cer.38865.39166	182.29	81.926	226.35	67.7141	301.752	27.793	342.06	14.0716	218.728	13.5589	283.965	18.6459	293.005	17.5709	255.339	11.8597	468.744	123.56	558.233	91.193	458.153	33.8678	387.555	18.0096	440.604	12.2053	326.558	17.517	436.251	17.7057	308.963	17.2413
XI_cer.46619.46920	168.556	70.5929	178.146	66.797	209.839	19.0104	229.822	13.7365	179.171	13.9928	242.888	19.328	134.438	14.4024	193.979	10.8621	350.27	94.9395	343.528	87.0194	295.13	31.4487	294.008	14.4584	315.154	12.5752	267.466	17.6618	316.964	15.0358	140.089	14.5767
XI_cer.67765.68066	211.007	405.534	303.896	366.543	253.194	310.726	344.733	220.455	777.183	203.383	289.322	187.141	372.289	165.051	275.133	135.555	424.96	576.348	687.055	495.823	413.181	412.289	628.107	260.505	443.664	211.682	712.206	192.108	586.212	210.079	374.21	201.723
XI_cer.74513.74814	168.556	83.5645	207.488	79.0253	242.789	30.2388	203.098	16.4168	209.421	14.969	173.236	20.9197	182.698	20.0193	217.731	11.3055	391.478	125.533	352.729	102.67	359.777	38.1877	334.1	21.0535	330.453	18.8628	329.668	20.5572	286.29	16.441	188.064	18.4952
XI_cer.84076.84377	187.284	68.5448	238.925	62.6699	249.726	25.1249	293.958	14.0716	258.285	13.8843	235.744	16.5994	289.558	19.1552	207.834	13.0789	401.78	102.637	463.149	89.1062	362.588	34.2134	370.85	19.2779	388.588	14.1779	510.052	17.517	446.476	15.3168	220.688	15.3604
XI_cer.99696.99997	239.723	314.05	324.854	265.354	305.22	178.542	360.767	86.4396	1189.04	75.4959	333.971	57.0745	558.434	56.7454	298.886	47.3279	515.103	463.842	742.265	358.72	497.504	218.413	724.996	105.901	550.755	82.3552	889.48	78.4647	606.662	63.0941	410.671	72.1
XI_cer.107996.108297	249.712	75.5085	255.692	81.6238	254.928	67.5925	272.579	48.9154	241.997	50.873	253.604	48.4338	348.159	51.4165	239.504	38.35	424.96	105.993	570.501	117.278	396.317	91.5814	441.011	52.2532	413.066	45.3693	544.263	43.7202	354.454	49.1825	257.149	60.5013
XI_cer.108771.109072	208.509	623.047	232.638	700.069	301.752	606.332	296.63	480.778	665.492	418.916	250.032	323.574	365.395	292.945	241.484	306.246	427.535	931.434	552.098	898.157	345.723	788.982	477.762	503.888	474.261	470.584	528.712	329.06	453.292	337.532	259.068	432.6
XI_cer.109393.109694	178.544	72.9142	199.104	79.4838	228.915	41.9118	189.737	26.5796	169.863	24.406	207.169	26.1497	251.64	27.6526	182.102	25.4928	329.666	104.808	493.821	110.183	328.859	49.0738	310.713	29.6778	327.393	25.2737	301.677	26.3479	313.555	25.7154	180.388	43.887
XI_cer.109836.110137	128.602	54.7539	152.996	55.4858	216.776	28.6824	197.754	21.7774	165.21	17.5723	139.303	21.1471	172.356	16.4187	166.267	13.3006	260.127	87.6365	297.52	83.0545	306.373	50.2834	237.211	23.7169	235.601	18.3696	192.824	17.6618	272.657	21.0782	134.332	23.6676
XI_cer.114857.115158	212.255	245.915	211.679	225.306	258.397	124.624	291.286	55.0578	193.132	41.3275	189.31	35.7	234.404	33.1255	188.041	18.2883	419.809	338.308	423.275	288.186	421.614	158.453	304.031	62.3994	351.871	42.7803	279.906	41.2591	327.188	33.0225	180.388	28.9968
XI_cer.118309.118610	209.758	466.022	222.158	456.115	280.941	313.171	264.562	159.701	200.113	122.464	225.029	76.8573	203.38	72.5881	233.566	59.7418	404.356	585.033	478.485	565.104	368.209	364.079	327.418	175.53	391.648	121.19	298.567	93.6654	385.128	72.0874	209.174	75.0781
XI_cer.140883.141184	161.064	79.8779	192.817	75.6625	190.763	32.351	251.201	14.4066	253.632	14.4267	175.022	14.3255	175.803	13.5382	197.937	9.75377	396.629	114.677	352.729	90.7756	356.966	36.8054	340.782	16.7413	272.318	15.4108	338.998	18.0961	330.597	12.7874	140.089	14.7335
XI_cer.158262.158563	177.295	336.852	228.446	324.049	244.523	301.165	307.32	204.261	155.902	116.281	208.955	50.2529	144.779	44.3594	205.855	37.685	386.327	477.856	407.939	419.655	328.859	392.418	237.211	222.456	394.708	125.136	214.595	59.0657	385.128	44.8263	195.741	54.3885
XI_cer.158993.159294	153.573	59.9425	150.9	69.8541	265.333	43.3571	251.201	25.1278	190.806	16.9215	194.668	16.372	234.404	12.242	233.566	11.5272	404.356	93.5579	423.275	88.4801	351.345	55.1216	280.644	23.4632	367.17	15.0409	338.998	12.0158	313.555	11.3822	189.983	13.7931
XI_cer.162361.162662	179.793	100.359	201.2	89.725	254.928	36.9091	211.115	18.6504	207.094	17.5723	189.31	17.7363	182.698	16.5628	237.525	11.8597	399.205	140.534	337.393	124.79	328.859	45.6179	327.418	24.4778	357.991	15.0409	301.677	16.938	361.27	16.441	165.036	13.9498
XI_cer.163782.164083	126.105	44.3766	144.613	50.9002	171.686	23.5685	144.307	12.6197	134.96	9.11158	182.166	9.55032	241.299	13.9703	176.164	10.1971	288.458	71.8461	414.074	62.8125	255.779	27.82	347.464	13.8243	284.557	11.3423	460.291	12.3054	391.944	12.5064	145.846	15.047
XI_cer.164032.164333	127.353	44.7862	134.133	35.6149	142.205	14.7859	130.945	9.26936	100.057	7.26757	157.163	8.64076	134.438	6.33705	142.515	7.20449	242.098	65.53	374.2	53.8393	241.725	20.0442	213.824	9.89259	257.019	6.90403	183.494	11.4367	221.534	6.74502	163.117	12.6959
XI_cer.164636.164937	189.781	273.36	291.321	204.365	280.941	102.612	264.562	42.9964	202.44	31.6736	251.818	26.1497	386.078	26.9325	265.236	19.5075	448.139	360.02	714.66	271.909	345.723	130.979	577.992	44.7703	446.724	33.5339	687.326	33.0073	528.273	26.418	308.963	30.7209
XI_cer.165969.166270	197.272	183.514	236.829	144.294	232.384	49.6939	299.303	16.9752	197.786	14.969	262.533	18.8732	272.323	14.9785	277.112	10.973	412.082	233.302	518.359	170.074	334.48	58.5775	414.283	19.912	449.783	18.8628	373.209	21.4258	402.169	13.6306	262.906	15.6739
XI_cer.202936.203237	183.538	74.5527	215.871	68.7841	253.194	28.0153	269.907	17.8687	314.131	12.3657	216.099	14.3255	389.525	14.4024	213.772	10.4188	406.931	128.494	487.687	95.5752	365.398	39.7429	541.241	15.0925	400.827	10.9725	457.181	17.2275	419.21	13.3495	216.85	11.5987
XI_cer.219767.220068	186.035	70.3198	243.117	66.1856	235.852	26.1254	227.149	12.3964	288.535	11.9318	207.169	14.5529	275.77	15.4106	215.752	8.31287	345.119	102.243	417.141	78.4635	449.721	27.6472	524.536	13.5706	385.529	12.2053	478.951	12.5949	473.741	13.49	232.202	13.6363
XI_cer.258388.258689	129.85	101.861	186.529	73.5225	189.028	32.7957	171.03	14.4066	258.285	13.125	183.952	10.6873	306.794	10.3697	176.164	7.31532	324.515	161.456	383.401	97.036	244.536	40.0885	300.69	17.1218	299.856	11.0958	398.089	17.0827	330.597	10.3986	182.307	15.9874
XI_cer.258663.258964	157.318	139.957	165.571	129.773	194.231	78.5986	213.788	33.6154	528.205	24.8399	214.313	19.328	296.453	22.7558	172.206	13.8548	260.127	249.882	453.947	151.71	269.833	99.7028	304.031	36.2728	263.139	28.2325	394.979	31.7044	320.372	22.7645	195.741	23.9811
XI_cer.259331.259632	167.307	108.279	197.008	90.3364	190.763	32.5734	208.443	19.2088	556.128	15.2944	205.383	15.235	386.078	17.859	203.876	11.3055	404.356	158.496	493.821	119.782	320.426	43.3716	664.858	21.9413	428.365	13.4382	665.555	17.0827	480.558	12.928	270.583	15.5172
XI_cer.260289.260590	209.758	53.3885	245.213	56.5558	287.878	41.5783	283.269	17.5336	202.44	20.8265	301.824	16.372	303.347	20.4514	257.319	10.1971	412.082	90.005	429.41	71.3684	399.128	50.8018	374.191	24.2242	425.305	14.9176	500.722	22.8735	531.681	18.5488	241.797	19.7491
XI_cer.261654.261955	202.267	60.6253	224.254	50.9002	270.536	22.5679	267.235	10.7212	286.208	9.32852	223.243	12.0516	392.972	11.81	255.339	9.08874	401.78	85.8601	619.577	60.7257	404.749	27.3016	594.697	11.6682	422.246	8.26018	513.162	12.8844	535.089	9.13389	268.663	13.1661
XI_cer.282435.282736	191.03	99.5401	261.979	107.609	227.181	80.0438	312.665	42.8848	221.055	29.5042	239.316	22.7389	268.876	20.1633	245.442	12.8572	437.837	139.153	484.619	147.536	413.181	99.3572	360.827	50.7312	419.186	33.4106	466.511	26.2032	405.577	19.954	249.473	19.1222
XI_cer.282966.283267	113.619	42.6015	132.038	48.1489	147.407	28.2377	120.256	14.4066	104.71	11.9318	107.156	9.77771	127.544	8.64144	130.639	7.537	211.192	66.5169	180.965	56.5522	174.267	31.6215	147.004	16.4877	211.123	11.3423	124.403	12.4501	214.717	11.1012	126.656	15.2037
XI_cer.283241.283542	101.133	45.8786	169.763	42.6461	159.547	30.6835	146.979	15.8584	123.326	11.281	108.942	10.4599	99.9666	14.8345	134.597	8.31287	224.07	65.1352	266.847	57.1782	236.104	34.0406	193.778	15.5999	205.003	13.1916	143.063	13.0292	238.575	11.6633	120.899	14.8902
XI_cer.283812.284113	191.03	68.9544	268.267	82.9995	242.789	49.805	227.149	23.1176	309.477	23.1044	175.022	21.1471	320.582	22.3237	257.319	17.4016	368.299	118.033	610.375	100.584	376.641	60.9967	400.919	23.2095	345.752	16.7669	522.492	20.1229	330.597	17.1436	284.016	25.5485
XI_cer.302819.303120	176.047	78.2393	197.008	80.2481	265.333	27.0148	251.201	13.0665	209.421	12.9081	219.671	18.8732	175.803	14.6904	239.504	8.64538	386.327	110.73	380.334	94.1145	379.452	31.2759	324.077	17.1218	428.365	12.2053	239.476	16.0693	303.331	12.0848	180.388	14.8902
XI_cer.308038.308339	229.735	73.4603	291.321	68.1727	277.473	28.1265	312.665	13.1781	253.632	13.9928	214.313	13.8707	237.851	15.1225	281.071	11.638	437.837	103.822	493.821	79.2982	489.072	32.4855	420.965	18.1364	495.68	11.8355	385.649	17.3723	408.985	15.1763	232.202	15.3604
XI_cer.313281.313582	222.244	75.0988	249.404	71.5354	268.802	25.9031	315.337	16.4168	272.247	13.4504	258.961	16.8268	230.957	17.1388	275.133	10.0863	484.197	112.901	484.619	80.1329	382.263	30.9303	514.513	13.6974	452.843	13.8081	385.649	15.635	412.394	11.1012	228.364	15.2037
XI_cer.322381.322682	235.978	117.973	278.746	80.7067	315.625	41.1336	283.269	19.3205	1591.6	19.4163	292.894	20.6924	554.987	17.2829	267.216	7.537	471.319	197.182	947.768	110.6	497.504	47.6914	711.632	22.5754	553.815	20.3422	808.619	26.3479	613.478	20.3756	368.453	19.7491
XI_cer.326420.326721	131.099	63.9023	142.517	60.6828	173.421	24.4578	125.6	12.9548	127.979	13.2335	114.3	13.4159	172.356	15.5546	142.515	10.7513	278.156	105.203	291.385	76.3767	250.157	32.4855	247.234	13.5706	290.676	11.8355	183.494	16.0693	214.717	10.8201	138.17	15.9874
XI_cer.326806.327107	119.862	69.9102	159.283	64.1985	197.699	33.7963	208.443	17.4219	162.883	13.4504	142.875	17.7363	234.404	19.0112	193.979	12.1922	327.09	109.348	411.006	92.6537	311.994	37.3237	324.077	17.8828	272.318	13.4382	332.778	15.4903	405.577	13.9116	163.117	19.1222
XI_cer.327847.328148	257.203	65.2677	305.992	58.2372	315.625	28.5712	344.733	16.8635	328.092	11.6064	312.54	10.2325	389.525	17.859	285.03	7.64784	481.621	104.414	766.803	78.2548	430.046	42.162	691.586	20.2925	495.68	13.5615	849.05	18.0961	650.968	17.0031	364.615	13.9498
XI_cer.334364.334665	209.758	75.9181	224.254	70.1598	246.257	35.1303	261.89	16.8635	200.113	17.2469	217.885	22.9662	213.722	21.3155	219.711	15.074	414.658	113.098	496.888	89.9409	424.424	37.8421	370.85	18.3901	382.469	13.4382	279.906	20.8467	385.128	18.4083	230.283	21.9435
XI_cer.362195.362496	182.29	242.774	224.254	178.074	235.852	69.5936	288.613	26.6913	160.556	21.9112	233.958	25.6949	182.698	22.7558	211.793	14.409	370.874	322.913	325.124	223.078	390.695	90.3718	283.985	37.0338	351.871	24.9038	155.504	25.3345	265.841	24.5912	193.822	23.1974
XI_cer.364745.365046	168.556	63.2196	249.404	59.6129	246.257	27.126	235.166	13.2898	179.171	11.8234	169.664	15.0076	258.534	15.2665	227.628	12.7464	404.356	99.6766	463.149	85.3499	362.588	30.9303	354.146	16.7413	351.871	15.0409	376.319	15.2007	385.128	12.6469	220.688	16.9278
XI_cer.375222.375523	149.827	68.5448	217.967	61.2943	211.573	29.0159	213.788	13.9599	134.96	10.9556	212.527	12.5064	172.356	14.6904	182.102	5.87443	316.788	91.5841	395.67	81.8024	331.669	42.6804	273.962	14.7121	367.17	11.7122	245.696	15.7798	241.983	11.3822	161.198	12.5391
XI_cer.382174.382475	188.532	237.176	249.404	253.737	247.991	336.073	272.579	298.63	579.397	344.504	250.032	308.566	392.972	314.116	221.69	324.313	350.27	366.731	604.241	337.017	376.641	370.818	631.448	331.529	406.947	347.79	590.914	337.89	579.396	368.728	293.611	434.324
XI_cer.385056.385357	213.504	69.5006	264.075	82.5409	298.283	60.6999	315.337	48.2454	332.746	59.1168	271.463	66.3975	327.477	68.9875	225.649	53.0915	461.017	119.02	595.039	104.548	424.424	92.4454	514.513	65.1896	507.919	69.1636	475.841	83.5316	507.824	82.0645	322.396	84.0122
XI_cer.408130.408431	207.261	104.319	178.146	127.174	253.194	102.056	243.184	69.4644	188.479	91.9836	212.527	87.5446	248.193	83.3899	241.484	77.6976	376.025	183.563	466.216	190.107	373.831	151.887	314.054	99.8137	452.843	101.095	304.787	100.47	405.577	102.44	255.23	114.106
XI_cer.431370.431671	211.007	450.593	245.213	502.124	291.346	377.318	312.665	303.097	532.859	289.184	251.818	230.345	324.03	174.125	263.257	159.829	386.327	706.618	509.157	691.147	413.181	527.543	494.467	363.109	419.186	363.325	494.501	226.853	483.966	192.514	253.311	244.827
XI_cer.431900.432201	131.099	53.9346	150.9	60.9886	185.56	33.1292	160.341	21.5541	179.171	19.0909	137.517	17.7363	162.015	13.5382	207.834	12.1922	280.731	78.7544	364.998	82.6371	311.994	42.162	267.28	26.1266	257.019	23.5477	233.255	13.753	293.106	13.6306	166.955	17.5548
XI_cer.432286.432587	143.584	53.6615	148.804	55.6387	164.75	29.127	149.651	18.427	158.229	18.7655	125.016	16.372	244.746	15.5546	154.391	14.0765	280.731	82.702	349.662	72.6205	267.022	41.6436	370.85	21.9413	250.9	19.1094	270.576	14.1873	361.27	12.0848	184.226	15.9874
XI_cer.458470.458771	218.498	84.1107	228.446	78.8724	202.902	31.5728	253.873	17.6453	428.149	14.6436	200.025	13.8707	334.371	15.4106	217.731	10.8621	445.564	132.836	435.544	113.313	314.805	35.7686	584.674	18.7706	406.947	13.8081	454.07	16.5036	466.925	17.5652	178.469	17.5548
XI_cer.488075.488376	192.278	146.511	247.308	92.3235	275.739	33.3516	240.511	12.8431	209.421	9.87088	216.099	15.0076	310.241	14.1143	259.298	9.31041	365.723	162.443	610.375	105.801	359.777	30.9303	414.283	13.9511	370.23	9.8629	460.291	11.7263	453.292	10.9607	287.854	12.8526
XI_cer.490845.491146	162.313	60.0791	165.571	57.9315	258.397	17.7875	277.924	13.4015	239.67	10.3048	196.453	10.0051	230.957	12.9622	134.597	8.09119	430.111	86.847	414.074	66.5688	356.966	24.8825	404.26	12.1755	437.544	9.73961	370.099	12.5949	408.985	10.2581	189.983	12.5391
XI_cer.513228.513529	193.527	61.0349	220.063	47.5374	260.131	19.8998	277.924	12.2847	288.535	10.8471	226.814	12.9611	341.265	12.098	223.669	8.42371	491.923	100.466	487.687	76.3767	427.235	33.8678	534.559	13.4438	434.485	8.99989	544.263	14.4769	436.251	13.0685	214.931	15.047
XI_cer.517869.518170	197.272	69.7737	276.65	57.7786	182.092	21.7897	301.975	13.5132	474.687	11.281	280.393	25.0127	406.76	14.6904	239.504	10.5296	445.564	97.3081	585.837	82.2197	438.478	31.7943	611.402	16.8681	410.007	12.5752	544.263	15.3455	497.599	15.7384	276.34	13.6363
XI_cer.518873.519174	222.244	57.7578	316.471	46.0089	284.41	16.2311	355.422	11.9497	919.124	11.4979	330.399	8.64076	554.987	12.9622	302.844	7.20449	527.98	101.65	812.811	54.048	525.612	23.5001	745.042	11.795	547.695	12.4519	914.361	15.3455	661.193	12.6469	460.566	11.5987
XI_cer.551188.551489	187.284	79.4682	171.858	87.4322	254.928	63.8127	283.269	33.392	176.844	31.2397	207.169	23.421	217.169	25.3482	245.442	14.2981	419.809	124.152	374.2	119.782	345.723	80.3497	267.28	36.5265	416.126	26.6298	264.356	26.3479	337.413	22.905	188.064	27.5861
XI_cer.558847.559148	174.798	61.1714	199.104	51.0531	215.041	25.4584	213.788	13.5132	195.459	12.1488	173.236	12.279	196.486	19.0112	219.711	10.0863	378.601	78.1623	343.528	68.8642	356.966	28.3384	310.713	13.3169	367.17	12.8218	276.796	14.1873	354.454	13.49	220.688	17.7115
XI_cer.578866.579167	191.03	105.821	211.679	84.528	235.852	27.793	243.184	15.0767	216.401	18.3316	200.025	17.5089	251.64	17.4269	213.772	12.1922	370.874	132.244	475.418	113.522	379.452	37.3237	334.1	20.4193	431.425	16.8902	245.696	25.3345	385.128	17.4246	241.797	17.5548
XI_cer.614150.614451	222.244	786.217	199.104	722.844	282.675	551.857	261.89	352.459	207.094	320.641	216.099	268.318	244.746	239.368	221.69	190.309	396.629	935.973	521.426	877.08	373.831	631.22	397.578	363.236	422.246	332.38	398.089	269.125	422.618	235.795	237.959	266.3
XI_cer.617906.618207	113.619	42.7381	106.888	46.0089	130.065	22.1232	133.617	15.1884	123.326	11.1725	101.799	12.7338	110.308	10.5137	142.515	6.98281	213.768	65.3326	184.033	68.0295	202.375	34.7318	153.686	15.2194	214.183	12.9451	146.173	11.7263	211.309	10.3986	122.818	14.5767
XI_cer.618241.618542	123.607	49.4287	142.517	49.5245	190.763	24.9025	184.392	18.6504	114.018	14.8606	114.3	11.3694	106.861	9.36155	140.536	8.9779	283.307	71.0566	205.503	70.7424	241.725	39.9157	143.663	17.5023	293.736	13.8081	155.504	10.8577	262.432	8.5718	99.7893	14.42
XI_cer.618855.619156	197.272	1456.64	228.446	1582.34	272.27	1370.08	283.269	1042.08	186.152	767.108	233.958	375.873	224.063	280.271	245.442	328.635	437.837	1995.9	453.947	1915.68	444.1	1654.34	300.69	1052.67	452.843	780.895	292.347	385.375	426.026	286.523	216.85	421.785
XI_cer.642708.643009	157.318	252.469	213.775	218.581	239.32	88.9375	224.477	32.8337	165.21	22.7789	219.671	19.1006	162.015	21.1715	209.814	14.7415	419.809	354.296	358.864	281.717	331.669	99.7028	247.234	35.6387	364.11	21.8217	261.246	27.5061	293.106	23.186	140.089	20.0626
XI_cer.659234.659535	239.723	122.479	266.171	128.856	317.36	64.035	277.924	50.5906	293.189	54.2356	294.68	59.8032	389.525	59.6259	326.597	30.3697	484.197	141.324	650.249	158.805	432.857	88.9895	481.103	48.3215	523.217	41.4242	472.731	46.9051	552.13	41.7348	289.773	41.6926
XI_cer.659834.660135	167.307	73.87	211.679	69.0898	258.397	45.5805	256.545	32.0519	209.421	31.3482	214.313	33.4261	306.794	32.4054	235.546	20.2834	342.543	80.3334	524.493	81.5937	278.265	47.5186	334.1	26.3802	364.11	21.8217	435.41	27.9404	391.944	31.1957	214.931	29.467
XI_cer.660127.660428	34.9597	11.06	37.725	12.3811	48.5577	8.00438	40.0852	5.3606	39.5572	6.18286	42.8626	5.00255	48.2597	6.48108	39.5875	3.87934	66.9634	9.47421	95.0836	14.3989	70.2689	8.29416	66.8199	5.58044	79.5535	4.4383	62.2014	4.34307	71.5724	4.07512	47.9756	6.42631
XI_cer.660206.660507	87.3992	21.0277	88.025	21.3995	110.989	14.3412	106.894	9.6044	76.7876	11.9318	82.1533	8.86815	93.0723	12.5301	81.1544	7.64784	121.049	25.8567	156.428	25.2502	106.809	12.9596	106.912	6.97554	100.972	7.52046	102.632	11.1472	136.328	8.71232	55.6517	11.2852
XI_cer.660781.661082	318.383	115.652	358.388	122.589	468.235	67.9261	379.473	48.9154	358.342	46.968	371.476	64.351	427.443	66.251	419.627	31.1455	649.03	141.521	742.265	155.884	539.665	81.5593	614.743	44.8971	709.862	41.0543	538.042	48.0633	691.867	50.8687	376.129	47.8055
XI_cer.661664.661965	158.567	46.5613	178.146	42.3404	202.902	28.2377	227.149	22.3358	223.382	20.8265	169.664	30.6975	193.039	28.3727	188.041	17.2908	306.486	51.7134	346.595	57.3869	261.4	34.0406	270.621	16.8681	302.915	16.0272	248.806	21.4258	371.495	20.0946	178.469	19.2789
XI_cer.661821.662122	158.567	49.7018	171.858	49.5245	215.041	27.6818	261.89	15.3	169.863	19.5248	196.453	32.7439	189.592	29.0928	229.607	13.7439	285.882	54.4767	404.872	55.5088	354.155	29.548	203.801	15.9803	318.214	17.6299	214.595	22.2944	276.065	25.2938	205.336	18.1817
XI_cer.662622.662923	309.643	102.817	370.963	105.775	376.323	54.5854	411.541	41.5446	372.303	48.7036	337.543	59.121	627.376	61.2102	383.999	33.1406	584.642	119.612	837.349	124.999	491.883	64.4526	664.858	38.0484	627.249	29.712	926.801	48.6423	787.297	48.1988	454.809	44.9842
XI_cer.666548.666849	176.047	2863.59	213.775	3146.95	109.255	2396.42	237.839	2415.28	1095.97	2416.41	207.169	3882.66	730.79	2905.39	239.504	2402.86	260.127	3920.55	269.915	4066.96	261.4	3566.14	821.885	2734.29	357.991	2669.52	674.886	2936.35	674.826	2919.75	157.36	3199.36
XVI_cer.153.454	344.602	108.279	396.113	116.474	369.386	77.0422	486.367	72.9264	1472.93	98.7088	371.476	122.79	1034.14	101.969	423.586	64.7295	618.123	161.259	944.701	161.518	576.205	126.14	1145.96	83.8334	752.699	78.7799	1499.05	102.786	1104.26	100.192	560.355	98.4322
XVI_cer.6333.6634	368.325	350.37	417.071	352.48	352.044	271.815	542.486	284.112	1065.72	324.546	430.412	351.997	868.675	278.686	423.586	220.014	772.654	559.768	895.626	469.529	607.124	467.583	1095.85	327.216	694.563	280.969	1119.63	287.077	1005.42	276.687	473.999	267.397
XVI_cer.6890.7191	240.972	178.189	293.417	208.186	282.675	79.3768	331.371	66.7841	698.069	75.6044	326.827	103.462	648.059	94.6237	283.051	51.4289	466.168	257.383	588.905	266.275	460.964	129.078	868.659	73.9408	523.217	76.9306	696.656	89.7567	695.275	85.5775	328.153	79.6235
XVI_cer.56043.56344	177.295	100.223	238.925	93.6992	239.32	38.132	256.545	20.6606	276.901	16.7046	239.316	17.5089	258.534	23.6199	235.546	15.4065	394.054	148.429	420.208	114.565	418.803	39.9157	511.172	19.912	446.724	18.6162	289.237	20.5572	439.659	20.2351	209.174	17.8683
XVI_cer.75733.76034	194.775	101.179	234.733	105.622	244.523	55.586	259.218	31.8285	386.265	35.687	253.604	41.3847	361.948	41.3349	269.195	33.6948	412.082	146.258	610.375	140.441	379.452	79.8313	447.693	36.3997	388.588	37.3557	516.272	33.5864	460.109	34.4277	230.283	50.3133
XVI_cer.76381.76682	232.232	1181.92	268.267	1286.11	369.386	1153.85	347.405	877.128	770.203	803.555	312.54	621.453	399.866	617.575	292.947	658.49	430.111	1791.22	754.534	1630.2	500.315	1400.5	671.54	921.026	495.68	878.168	690.436	677.518	599.845	676.048	343.505	842.16
XVI_cer.114582.114883	203.515	85.2031	220.063	64.3513	263.599	36.7979	267.235	20.2139	1126.22	17.4639	232.172	18.8732	517.068	22.7558	314.721	12.4139	357.996	120.007	736.131	83.2631	365.398	39.2245	668.199	21.3071	452.843	17.8765	755.747	24.1764	668.01	24.8723	264.825	22.7272
XVI_cer.121376.121677	142.336	222.02	199.104	232.032	234.118	157.086	259.218	104.755	139.614	94.153	203.597	75.9478	144.779	62.3624	176.164	54.6433	376.025	283.239	383.401	284.222	340.102	198.196	247.234	116.935	382.469	97.1495	202.155	74.556	310.147	69.8391	145.846	69.2787
XVI_cer.135482.135783	158.567	442.127	253.596	483.781	241.055	351.526	205.771	246.811	165.21	223.234	175.022	195.327	193.039	171.388	221.69	143.979	381.176	629.64	392.603	615.813	342.912	454.624	260.598	276.866	410.007	233.751	255.026	209.046	385.128	183.521	220.688	194.513
XVI_cer.136047.136348	212.255	112.785	259.883	130.843	272.27	90.1604	280.596	56.9563	216.401	59.6592	251.818	50.7076	279.217	58.3297	231.587	57.3034	391.478	178.431	475.418	176.752	311.994	120.265	364.168	66.7116	379.409	57.8212	366.988	49.0766	398.761	57.0517	228.364	81.8179
XVI_cer.172789.173090	169.804	167.539	226.35	168.139	289.612	116.842	261.89	71.5863	162.883	56.622	253.604	42.2943	251.64	31.9733	162.309	27.8204	409.507	243.961	426.342	224.748	371.02	166.056	280.644	84.5943	428.365	56.4651	220.815	45.747	276.065	39.2055	213.012	39.4983
XVI_cer.188638.188939	230.984	423.831	228.446	482.711	254.928	550.19	277.924	458.554	218.728	387.025	225.029	254.675	206.827	220.645	243.463	217.021	383.752	596.678	429.41	575.747	401.938	669.927	294.008	457.976	394.708	395.132	317.227	244.659	446.476	221.883	205.336	277.899
XVI_cer.193953.194254	182.29	72.5045	249.404	73.3697	237.586	31.684	219.132	16.5285	276.901	14.5351	191.096	13.1885	330.924	15.6986	221.69	10.6405	337.392	120.204	460.082	92.6537	334.48	40.7796	387.555	16.234	351.871	18.1231	575.363	17.2275	419.21	12.6469	197.66	15.2037
XVI_cer.210072.210373	136.093	66.3601	209.583	62.8228	192.497	24.0131	205.771	14.0716	244.324	12.6911	167.878	14.0981	165.462	15.1225	170.226	8.31287	373.45	105.006	364.998	83.0545	345.723	30.7575	364.168	15.7267	336.573	10.1095	295.457	18.5304	265.841	13.7711	168.874	14.8902
XVI_cer.227971.228272	196.024	171.362	194.913	121.671	244.523	44.0241	304.647	17.5336	228.036	15.5114	285.751	15.6898	324.03	15.9867	184.082	9.42125	357.996	249.882	545.964	143.78	379.452	54.776	394.237	25.9998	425.305	15.1642	525.602	20.5572	419.21	16.0194	278.259	15.5172
XVI_cer.244040.244341	148.579	616.63	190.721	595.976	228.915	301.498	227.149	192.2	118.672	152.619	148.233	97.3223	199.933	75.1805	174.185	55.4191	376.025	812.414	383.401	783.174	272.643	447.366	263.939	227.53	330.453	130.683	248.806	104.813	344.229	86.5611	155.441	78.6831
XVI_cer.279970.280271	216.001	548.358	238.925	493.564	267.068	283.155	272.579	134.573	232.69	94.8038	248.246	65.2605	282.664	68.5554	257.319	51.6506	422.384	718.856	607.308	599.745	396.317	334.186	414.283	149.023	388.588	102.697	488.281	91.0596	473.741	71.2443	257.149	78.5264
XVI_cer.280695.280996	139.839	96.9458	169.763	105.622	239.32	52.9178	213.788	30.3767	165.21	25.4907	162.521	25.6949	189.592	26.9325	195.958	23.6085	355.421	152.574	361.931	143.572	292.319	68.0813	260.598	38.8094	284.557	32.4243	202.155	29.2433	323.78	26.2775	143.927	27.1159
XVI_cer.281168.281469	147.33	109.781	171.858	109.29	166.484	57.9206	181.72	39.1994	162.883	31.999	126.802	32.7439	189.592	30.101	172.206	29.3721	278.156	159.877	294.452	146.076	303.562	83.6328	230.529	41.0923	296.796	42.0406	199.045	34.7445	306.739	28.5258	111.303	42.0061
XVI_cer.281627.281928	194.775	222.839	234.733	267.035	235.852	221.566	237.839	174.443	158.229	156.524	282.179	105.281	289.558	101.969	237.525	119.262	401.78	389.035	521.426	367.067	385.074	313.105	390.896	206.096	406.947	192.943	510.052	139.847	391.944	127.172	270.583	176.175
XVI_cer.282399.282700	107.376	46.8344	115.271	52.5816	163.015	24.0131	146.979	17.1986	120.999	15.9453	110.728	14.3255	62.0482	15.6986	108.866	13.6331	211.192	71.254	236.175	70.1163	258.59	30.4119	133.64	19.5315	238.661	15.6574	124.403	12.8844	167.002	13.3495	92.1132	16.3009
XVI_cer.282656.282957	116.116	39.1879	142.517	47.3846	163.015	21.5674	122.928	16.8635	114.018	13.7758	128.588	13.8707	141.332	12.3861	142.515	13.5223	224.07	65.9247	309.788	61.5605	219.239	34.9046	207.142	15.9803	195.824	13.3149	186.604	15.4903	228.35	12.6469	109.384	19.4357
XVI_cer.302682.302983	151.076	407.445	234.733	426.003	253.194	339.074	237.839	270.487	195.459	212.604	205.383	135.069	189.592	99.5205	227.628	108.843	432.686	603.192	429.41	579.92	362.588	494.367	397.578	324.426	388.588	239.422	391.869	141.729	310.147	117.054	216.85	140.595
XVI_cer.303438.303739	189.781	125.483	220.063	132.065	242.789	76.7086	256.545	35.4023	218.728	35.3616	196.453	26.3771	341.265	26.0683	277.112	24.1627	373.45	198.564	631.846	170.491	399.128	91.4086	477.762	41.2191	382.469	28.2325	534.932	20.7019	446.476	23.4671	305.125	37.7742
XVI_cer.338752.339053	171.053	71.6853	209.583	71.3826	254.928	31.5728	256.545	15.7468	235.017	12.5827	203.597	12.9611	324.03	17.2829	211.793	10.6405	350.27	111.914	463.149	106.009	376.641	42.162	551.264	16.995	403.887	14.7943	491.391	17.6618	426.026	13.9116	237.959	16.1441
XVI_cer.340512.340813	188.532	414.682	287.129	385.038	261.865	233.35	299.303	94.5922	321.112	75.3875	221.457	57.7567	423.996	50.4084	255.339	41.3427	473.895	566.084	693.19	460.764	407.56	267.832	554.605	119.853	455.903	80.136	653.115	74.9903	514.64	57.1922	299.368	61.285
XVI_cer.369515.369816	163.561	223.521	238.925	177.004	267.068	70.483	232.494	27.4731	223.382	22.0197	250.032	24.558	244.746	19.8753	221.69	10.973	409.507	273.173	518.359	195.533	413.181	71.5372	324.077	27.7754	391.648	21.2052	307.897	27.2165	340.821	21.4998	226.445	18.652
XVI_cer.377601.377902	198.521	89.709	245.213	100.425	230.649	55.0301	267.235	34.6205	316.458	35.687	212.527	34.3357	310.241	33.4135	290.968	23.8302	404.356	139.35	604.241	130.216	421.614	69.4636	517.854	36.7801	446.724	30.9448	360.768	31.4148	436.251	26.2775	305.125	37.3039
XVI_cer.378677.378978	234.729	823.63	251.5	912.077	261.865	771.978	323.354	629.2	693.415	663.627	278.607	514.353	499.833	511.141	231.587	530.915	432.686	1278.62	714.66	1231.84	401.938	1004.98	577.992	724.062	437.544	697.307	650.005	553.741	586.212	551.546	307.044	688.399
XVI_cer.404559.404860	163.561	649.81	215.871	607.898	265.333	409.113	296.63	346.093	281.554	342.118	192.882	292.876	237.851	276.238	243.463	218.019	332.241	823.072	380.334	788.809	328.859	555.191	380.873	388.094	357.991	347.79	391.869	318.781	412.394	281.886	220.688	286.363
XVI_cer.405198.405499	172.301	178.735	184.433	203.907	282.675	116.175	211.115	75.2717	179.171	68.8792	208.955	67.307	199.933	64.3787	217.731	60.7394	437.837	259.751	414.074	294.238	365.398	172.277	307.372	80.1553	425.305	73.232	192.824	60.2238	303.331	60.1431	220.688	89.8116
XVI_cer.406220.406521	214.752	330.435	261.979	372.81	260.131	470.48	277.924	312.478	218.728	219.654	258.961	121.198	351.607	107.442	233.566	117.156	419.809	496.607	579.703	491.858	458.153	563.658	487.785	331.909	468.142	225.984	454.07	123.633	432.843	110.309	251.392	163.792
XVI_cer.411879.412180	228.486	89.2994	251.5	107.303	284.41	82.0449	315.337	66.4491	262.939	57.8151	305.396	58.4389	293.005	53.7209	235.546	40.6776	468.744	131.257	484.619	155.258	466.586	126.486	384.214	71.9115	425.305	71.1362	311.007	64.1326	443.068	60.1431	247.554	61.1283
XVI_cer.433604.433905	137.342	32.6339	144.613	35.462	187.294	19.2327	165.685	9.71608	146.594	9.54546	175.022	10.4599	172.356	9.36155	158.35	7.20449	254.976	70.4645	260.713	53.6306	261.4	24.1913	210.483	11.795	315.154	7.76703	164.834	9.12044	218.126	10.5391	161.198	13.4796
XVI_cer.433867.434168	96.1391	24.5778	132.038	29.0422	169.952	10.5613	128.273	8.04089	111.691	6.18286	105.371	6.13949	134.438	8.49741	102.927	4.87688	273.004	42.634	257.646	38.8144	227.671	13.478	163.709	9.63893	220.302	6.78074	171.054	6.08029	194.268	7.02607	103.627	5.79935
XVI_cer.435779.436080	164.81	81.6529	192.817	75.9682	237.586	25.4584	224.477	15.1884	253.632	13.125	200.025	12.9611	217.169	18.8671	166.267	11.9705	383.752	130.27	423.275	101.418	351.345	33.8678	437.67	15.8535	394.708	12.4519	295.457	17.9513	351.046	15.7384	166.955	18.1817
XVI_cer.449389.449690	172.301	90.8013	234.733	70.3126	227.181	32.9069	264.562	19.9906	207.094	17.6808	251.818	21.3745	227.51	21.1715	184.082	13.1898	399.205	142.705	457.015	118.739	387.885	52.7025	387.555	21.4339	345.752	13.9313	317.227	23.7421	371.495	15.5979	237.959	19.4357
XVI_cer.453509.453810	235.978	94.0784	310.183	66.6441	296.549	36.7979	342.06	20.4373	919.124	14.8606	294.68	13.8707	541.198	20.1633	281.071	12.4139	445.564	149.416	745.332	101.836	553.719	45.6179	724.996	20.9266	486.5	14.1779	765.078	24.3212	650.968	23.4671	378.048	17.7115
XVI_cer.520202.520503	253.458	436.256	264.075	429.518	293.081	584.097	336.716	476.311	954.028	413.058	251.818	276.732	513.621	255.642	263.257	284.3	445.564	615.034	788.273	549.245	494.693	646.254	711.632	461.527	413.066	426.324	702.876	284.326	627.111	290.177	333.91	374.607
XVI_cer.560096.560397	136.093	96.2631	213.775	79.1781	267.068	28.2377	237.839	14.8533	323.439	12.7996	191.096	16.372	186.145	18.003	193.979	10.4188	419.809	126.718	407.939	105.801	418.803	36.1142	441.011	16.3608	477.321	12.0821	261.246	15.9246	364.679	13.9116	153.522	12.2257
XVI_cer.572193.572494	230.984	105.002	241.021	103.176	232.384	39.0213	293.958	16.7519	328.092	15.186	253.604	20.6924	365.395	18.7231	217.731	11.1947	468.744	161.851	588.905	128.964	483.45	41.8164	591.356	17.7559	416.126	15.2875	500.722	21.7153	514.64	17.5652	303.206	19.1222
XVI_cer.575154.575455	166.058	300.805	224.254	260.921	246.257	125.624	272.579	37.3008	188.479	26.9009	191.096	20.0102	189.592	24.196	223.669	12.1922	373.45	373.442	386.469	322.827	368.209	148.777	307.372	44.6435	364.11	23.1778	233.255	28.0852	357.862	20.2351	184.226	18.9654
XVI_cer.581953.582254	166.058	67.7255	234.733	61.4471	256.662	26.3477	245.856	15.5234	207.094	15.7283	203.597	17.2815	248.193	16.4187	201.896	10.4188	424.96	97.5054	417.141	83.2631	328.859	33.695	314.054	14.2047	351.871	13.9313	283.017	16.2141	354.454	14.1927	197.66	13.3228
XVI_cer.622453.622754	182.29	91.8937	234.733	88.655	296.549	37.3538	277.924	17.5336	230.363	20.3926	242.888	20.465	203.38	22.0357	251.381	14.7415	412.082	133.428	512.224	110.183	371.02	47.5186	370.85	25.2388	416.126	20.3422	276.796	20.5572	395.353	20.6566	224.526	22.4137
XVI_cer.627387.627688	253.458	462.745	207.488	466.509	277.473	401.108	328.699	266.243	262.939	239.396	237.53	183.048	468.809	172.109	261.277	141.319	450.715	623.916	552.098	601.206	458.153	486.764	567.969	267.607	373.29	230.299	631.345	194.714	511.232	165.394	241.797	187.46
XVI_cer.641327.641628	230.984	78.649	249.404	74.8982	326.031	41.9118	309.992	19.0971	895.855	13.7758	325.041	13.4159	572.222	16.7068	328.576	8.75622	538.282	118.428	803.609	95.5752	522.801	51.8385	828.567	21.8144	492.62	14.5478	895.701	17.2275	862.278	16.16	391.481	17.8683
XVI_cer.645410.645711	238.475	39.3245	272.458	37.602	348.575	14.5635	336.716	11.2796	1861.52	7.9184	328.613	12.279	658.4	12.242	265.236	7.86952	445.564	81.7151	785.206	53.0046	449.721	19.5258	738.36	11.795	737.4	11.5889	877.04	15.3455	685.051	13.7711	331.991	13.0094
XVI_cer.653808.654109	197.272	308.451	228.446	330.316	265.333	280.931	261.89	214.759	200.113	237.335	228.6	222.159	265.428	233.175	229.607	175.568	409.507	500.159	447.813	475.998	365.398	374.274	400.919	253.529	455.903	264.202	348.328	277.232	432.843	261.651	207.255	283.071
XVI_cer.654542.654843	157.318	79.4682	155.092	75.9682	235.852	40.1331	264.562	30.0417	221.055	26.467	217.885	34.3357	341.265	26.5004	215.752	21.946	414.658	106.98	411.006	102.879	328.859	59.4415	454.375	25.9998	361.051	28.2325	422.97	26.4927	429.435	27.5422	222.607	35.2663
XVI_cer.672204.672505	182.29	144.326	201.2	131.913	237.586	45.4693	280.596	17.5336	183.825	11.7149	203.597	17.7363	210.274	15.2665	162.309	11.0838	440.413	181.786	499.956	144.198	342.912	49.9378	364.168	17.8828	348.812	11.219	320.337	17.517	351.046	14.4737	249.473	12.8526
XVI_cer.689457.689758	172.301	95.8534	205.392	92.9349	247.991	31.7952	275.252	17.8687	211.748	17.5723	191.096	23.6484	227.51	21.3155	209.814	12.5247	368.299	138.56	438.611	112.896	390.695	46.1363	397.578	21.1803	394.708	15.4108	394.979	19.5438	446.476	17.8462	149.684	21.63
XVI_cer.700014.700315	244.718	1502.8	230.542	1461.89	308.689	1275.81	334.043	951.953	207.094	783.487	317.897	497.981	348.159	435.816	292.947	498.329	458.442	2101.1	604.241	1727.24	379.452	1564.66	507.831	981.649	471.202	808.758	684.216	546.213	538.497	466.109	337.748	614.261
XVI_cer.700894.701195	84.902	110.737	113.175	115.099	135.268	65.3691	120.256	42.3264	132.633	41.3275	105.371	39.5656	203.38	44.5034	144.494	36.3549	182.861	186.129	288.318	152.962	236.104	82.596	277.303	46.2923	263.139	42.0406	161.724	36.4817	245.391	39.627	120.899	55.9559
XVI_cer.701195.701496	128.602	131.491	184.433	121.824	173.421	72.8176	200.426	40.8745	186.152	45.2325	169.664	37.7465	299.9	46.2317	174.185	39.2367	265.278	208.038	447.813	163.605	224.861	97.6292	273.962	44.8971	290.676	36.4927	478.951	44.8783	282.882	43.7021	197.66	56.4261
XVI_cer.718909.719210	153.573	74.2796	150.9	67.4084	192.497	28.6824	240.511	16.9752	179.171	18.4401	216.099	21.1471	144.779	20.7394	249.401	14.1873	352.845	114.283	340.461	99.5401	359.777	41.9892	260.598	18.2632	394.708	15.1642	195.935	20.4124	289.698	18.2678	199.579	21.1598
XVI_cer.731284.731585	189.781	67.0428	232.638	66.9498	218.51	37.6873	237.839	24.2344	193.132	22.2366	185.738	23.421	241.299	24.6281	237.525	22.5002	345.119	104.611	481.552	101.418	404.749	56.6768	334.1	28.029	376.349	26.3833	220.815	21.7153	398.761	25.2938	220.688	31.5046
XVI_cer.731970.732271	230.984	1621.18	270.363	1772.18	265.333	1548.63	261.89	1387.28	193.132	1279.09	242.888	962.99	379.184	792.132	263.257	886.373	401.78	2311.31	656.383	2202.4	407.56	1913.01	451.034	1453.32	443.664	1423.22	497.611	1011.5	460.109	871.513	282.097	1126.17
XVI_cer.739714.740015	198.521	134.086	247.308	134.511	272.27	114.062	280.596	66.7841	235.017	55.8627	280.393	46.842	244.746	42.055	203.876	30.813	453.29	180.207	484.619	179.673	340.102	156.207	307.372	75.5895	379.409	59.1774	295.457	48.208	374.903	45.6694	220.688	43.26
XVI_cer.744170.744471	164.81	98.9939	224.254	108.985	195.965	52.8067	253.873	27.6964	167.537	28.6364	223.243	22.0567	193.039	23.0438	217.731	18.1775	386.327	155.14	352.729	131.885	348.534	59.7871	247.234	37.1606	391.648	27.6161	199.045	25.045	289.698	23.8886	213.012	25.7052
XVI_cer.746967.747268	153.573	164.125	186.529	175.476	220.244	134.629	256.545	84.7644	144.268	71.4825	180.38	58.6662	103.414	45.0795	152.412	35.3574	422.384	210.801	460.082	233.304	356.966	176.251	213.824	98.7991	406.947	72.9854	199.045	50.6691	272.657	45.3884	149.684	49.6863
XVI_cer.769104.769405	249.712	98.0381	270.363	79.6367	308.689	32.351	323.354	15.3	458.399	16.7046	257.175	16.5994	351.607	18.5791	249.401	14.5198	476.47	134.415	555.165	112.687	396.317	45.2723	574.651	19.2779	431.425	16.5204	472.731	17.3723	470.333	17.1436	266.744	22.4137
XVI_cer.775656.775957	188.532	76.0547	245.213	64.0456	251.46	26.7924	272.579	14.63	269.92	12.6911	255.39	15.0076	365.395	14.2584	265.236	10.6405	376.025	112.901	429.41	91.6103	368.209	33.695	461.057	16.995	394.708	15.5341	572.253	16.6484	439.659	14.6142	253.311	18.9654
XVI_cer.794525.794826	198.521	376.177	280.842	425.239	256.662	354.416	261.89	243.349	216.401	218.569	246.46	183.048	296.453	183.054	211.793	194.743	494.499	534.701	570.501	553.835	418.803	431.815	534.559	273.695	406.947	257.668	538.042	194.425	535.089	199.681	234.121	264.576
XVI_cer.795395.795696	174.798	76.0547	232.638	85.7508	294.815	43.4682	323.354	25.7979	195.459	26.6839	257.175	29.1057	268.876	25.0602	213.772	21.5026	406.931	122.375	570.501	116.026	390.695	60.9967	294.008	31.4534	458.963	26.8764	255.026	18.8199	426.026	25.1533	247.554	36.05
XVI_cer.809493.809794	375.816	74.8258	484.138	61.4471	407.538	33.1292	550.503	21.6657	1524.12	19.7418	550.07	18.6459	944.512	19.1552	516.617	12.9681	834.467	124.744	944.701	98.2881	593.07	47.6914	1560.24	27.5217	942.403	17.6299	1471.06	27.5061	1336.02	22.905	598.736	25.235
XVI_cer.819401.819702	188.532	85.4761	199.104	77.9553	213.307	28.7935	261.89	17.1986	246.651	16.1622	189.31	15.0076	206.827	17.2829	213.772	9.8646	419.809	128.691	383.401	91.6103	286.697	37.1509	444.352	16.1072	327.393	13.0683	466.511	15.9246	330.597	13.0685	193.822	15.6739
XVI_cer.821913.822214	229.735	94.7611	236.829	84.8337	270.536	28.0153	269.907	13.9599	421.168	14.6436	319.683	15.6898	417.102	16.4187	312.741	10.308	479.046	157.311	625.711	111.852	460.964	44.2355	648.153	18.2632	440.604	14.6711	625.124	18.5304	531.681	15.1763	326.234	15.6739
XVI_cer.829077.829378	245.966	129.58	259.883	118.461	287.878	61.3669	323.354	28.5898	618.954	28.311	325.041	27.0592	475.703	20.8835	308.782	17.9558	494.499	202.709	757.601	148.997	511.558	79.4857	634.789	36.907	501.799	27.6161	845.939	38.9428	623.703	28.2448	381.886	27.1159
XVI_cer.845184.845485	379.562	94.8976	454.796	70.7712	371.12	34.1298	598.606	21.7774	1370.54	18.0062	442.913	22.2841	934.17	19.8753	399.834	11.7489	782.956	146.653	877.223	105.592	666.149	43.3716	1326.38	28.4095	838.372	16.1505	1181.83	23.4526	1165.61	22.4834	470.161	19.5924
XVI_cer.855476.855777	422.013	81.926	458.988	69.5484	412.741	33.1292	692.138	24.346	1652.1	18.1147	546.498	17.2815	1240.96	25.4922	544.328	14.8523	940.063	128.691	1018.31	103.296	680.203	45.9635	1680.52	27.0144	1006.66	18.2464	1436.85	29.3881	1329.2	23.4671	627.521	24.4513
XVI_cer.856769.857070	285.92	86.4319	291.321	86.6679	353.778	34.7968	384.818	19.2088	611.974	18.7655	287.536	22.9662	672.189	19.7313	362.226	15.074	530.556	135.008	736.131	110.809	480.64	41.298	945.502	22.9559	630.309	16.6436	942.352	24.7555	777.072	20.7972	360.777	24.1378
XVI_cer.860256.860557	229.735	90.6648	243.117	80.401	277.473	34.241	256.545	23.676	307.15	23.2128	182.166	26.1497	361.948	26.6444	275.133	22.0568	424.96	128.297	545.964	106.009	404.749	50.629	477.762	28.6631	394.708	23.0545	562.923	28.3747	483.966	22.4834	191.902	30.5641
XVI_cer.866462.866763	187.284	457.83	201.2	499.678	201.168	430.124	253.873	299.3	151.248	310.553	223.243	344.721	203.38	392.033	219.711	291.172	412.082	563.124	352.729	575.955	295.13	429.914	257.257	332.67	413.066	323.996	251.916	365.831	422.618	390.509	236.04	398.274
XVI_cer.880169.880470	209.758	98.7208	247.308	84.8337	261.865	36.0197	301.975	21.6657	339.727	21.4773	225.029	23.8758	320.582	23.908	239.504	17.0691	489.348	138.363	509.157	118.321	387.885	51.4929	608.061	25.2388	434.485	19.6025	538.042	29.2433	501.007	24.0291	228.364	22.8839
XVI_cer.921176.921477	179.793	92.8495	234.733	75.0511	272.27	37.4649	253.873	18.5387	304.823	15.186	264.319	20.9197	410.208	20.1633	239.504	12.4139	417.233	154.745	604.241	86.8107	387.885	40.6068	564.628	23.4632	400.827	17.9998	665.555	25.3345	548.722	24.8723	328.153	22.8839
XVI_cer.947679.947980	384.556	122.889	389.825	146.587	371.12	102.389	510.418	101.851	1547.39	137.433	508.993	144.619	1051.37	135.094	473.071	92.9933	667.058	188.103	886.424	200.75	601.502	172.622	1433.29	122.389	844.491	124.026	1390.2	141.294	1209.92	145.159	531.57	128.526
XV_cer.0.265	171.053	2532.06	161.379	2809.29	147.407	2370.63	248.528	2340.35	998.239	2463.16	269.677	3738.04	668.742	2769.58	233.566	2278.72	337.392	3530.92	407.939	3634.15	289.508	3491.67	892.046	2564.08	367.17	2556.22	855.27	2668.38	736.174	2674.54	197.66	2891.21
XV_cer.482.783	182.29	394.201	205.392	446.944	227.181	235.017	320.682	222.911	528.205	256.426	201.811	316.07	423.996	280.271	227.628	184.213	370.874	588.388	407.939	611.222	311.994	416.609	577.992	240.72	391.648	277.394	653.115	287.366	606.662	276.405	241.797	277.585
XV_cer.21441.21742	209.758	64.7216	220.063	41.729	254.928	18.121	315.337	10.9446	204.767	9.65394	212.527	13.8707	193.039	14.9785	245.442	7.86952	381.176	97.9002	460.082	66.3601	348.534	26.4376	347.464	14.4584	379.409	8.50675	360.768	16.0693	436.251	14.8953	274.421	15.3604
XV_cer.69154.69455	199.77	193.892	299.704	201.155	268.802	181.766	366.111	132.34	283.881	133.528	307.182	134.614	365.395	119.684	290.968	90.7765	481.621	249.882	680.921	245.198	407.56	225.843	537.9	147.374	458.963	130.19	650.005	126.818	565.763	126.048	347.343	132.131
XV_cer.79800.80101	214.752	517.363	270.363	549.356	287.878	615.893	285.941	426.279	807.433	310.228	244.674	184.185	375.736	163.755	261.277	207.489	525.405	765.24	714.66	694.903	472.207	727.294	544.582	467.742	434.485	355.064	600.244	203.979	473.741	182.818	287.854	278.369
XV_cer.80713.81014	169.804	81.926	186.529	86.2094	223.712	46.9146	277.924	28.9249	165.21	24.7314	208.955	19.7828	168.909	22.0357	213.772	18.2883	342.543	131.455	386.469	125.834	390.695	65.1437	263.939	31.707	388.588	25.7668	217.705	22.0049	361.27	21.6403	184.226	30.2507
XV_cer.87506.87807	107.376	33.9993	106.888	29.3479	171.686	13.1183	146.979	8.82265	116.345	8.46075	125.016	12.279	93.0723	13.6823	116.783	6.42862	254.976	46.9763	223.906	35.8929	272.643	20.3898	253.916	10.5267	189.705	8.75332	223.925	11.4367	245.391	11.2417	113.222	12.5391
XV_cer.87769.88070	116.116	40.0072	121.558	41.4233	166.484	21.2338	165.685	13.8482	130.306	13.4504	133.946	16.5994	103.414	14.5464	184.082	10.1971	234.372	56.8453	279.116	49.8744	269.833	26.4376	243.893	14.0779	266.198	11.8355	220.815	14.4769	255.616	15.8789	136.251	14.2633
XV_cer.92133.92434	209.758	70.4564	211.679	77.8024	244.523	39.6884	267.235	28.8132	193.132	21.1519	244.674	16.372	265.428	15.8426	243.463	12.5247	365.723	99.874	463.149	100.375	382.263	59.0959	394.237	28.5363	370.23	22.3148	342.108	20.2676	432.843	16.441	259.068	21.0031
XV_cer.92964.93265	184.787	861.589	209.583	955.029	279.207	806.441	272.579	592.458	216.401	401.126	203.597	189.869	244.746	164.619	213.772	187.871	455.866	1207.76	420.208	1209.92	368.209	1058.2	340.782	643.399	400.827	435.324	286.127	231.775	357.862	178.884	201.498	254.544
XV_cer.94505.94806	188.532	817.622	215.871	870.501	265.333	708.61	248.528	737.305	195.459	754.743	239.316	702.858	296.453	628.52	231.587	559.29	386.327	1203.42	499.956	1064.47	317.616	921.862	400.919	758.305	364.11	764.005	426.08	665.502	385.128	623.915	249.473	712.223
XV_cer.109724.110025	262.197	348.868	268.267	333.374	293.081	362.643	309.992	263.786	1682.35	242.216	330.399	190.097	561.881	197.169	306.803	204.275	602.67	537.267	720.795	424.872	525.612	450.304	765.088	292.339	517.098	261.613	761.968	232.644	647.56	238.324	349.263	274.607
XV_cer.110339.110640	182.29	130.126	220.063	125.646	230.649	73.8182	245.856	46.6819	158.229	39.375	194.668	47.2968	227.51	50.2643	197.937	42.6727	309.062	211.788	450.88	193.446	314.805	99.3572	294.008	56.6922	324.334	52.2734	270.576	44.7336	320.372	54.2412	189.983	63.6361
XV_cer.110832.111133	142.336	129.17	176.05	118.767	221.978	48.0263	195.081	34.2855	174.517	31.0228	151.805	31.8344	203.38	41.0468	162.309	26.3795	345.119	171.523	346.595	160.475	326.048	64.2798	344.123	34.8777	272.318	33.2873	255.026	37.3504	337.413	32.0389	130.494	38.8713
XV_cer.113675.113976	169.804	79.0586	215.871	69.5484	265.333	26.3477	296.63	20.884	297.843	21.8027	200.025	25.6949	255.087	23.3319	239.504	16.0715	445.564	114.875	346.595	98.9141	427.235	36.9781	477.762	25.4924	379.409	18.6162	298.567	22.7287	391.944	19.673	226.445	19.5924
XV_cer.159952.160253	131.099	74.2796	184.433	78.1082	133.534	38.5767	130.945	23.1176	374.63	19.5248	157.163	18.1911	320.582	21.7476	191.999	19.3967	257.551	113.296	490.754	96.8273	278.265	53.7393	384.214	22.9559	229.481	18.8628	469.621	21.8601	337.413	24.1697	172.712	22.5704
XV_cer.160234.160535	156.07	59.1233	163.475	57.1672	204.636	28.7935	208.443	20.4373	248.978	19.9587	173.236	21.6019	306.794	17.7149	186.061	12.6356	267.853	89.6103	349.662	75.542	295.13	37.1509	350.805	25.8729	266.198	16.8902	432.3	19.2543	306.739	16.3005	138.17	20.8463
XV_cer.161106.161407	219.746	323.881	236.829	301.121	317.36	330.292	355.422	227.155	258.285	205.227	292.894	173.497	293.005	160.011	271.174	141.319	538.282	427.524	641.047	368.945	393.506	367.881	474.421	240.593	437.544	197.628	335.888	178.355	548.722	169.469	287.854	178.212
XV_cer.168055.168356	181.041	531.973	253.596	424.627	322.562	510.835	355.422	315.158	209.421	160.212	333.971	80.0408	196.486	78.349	203.876	70.7148	497.074	739.581	463.149	545.071	460.964	596.489	320.736	320.368	538.516	173.587	251.916	98.0085	368.087	78.2704	216.85	93.5733
XV_cer.216321.216622	265.943	810.385	247.308	758.918	272.27	1009.89	318.009	743.001	958.681	562.965	332.185	286.282	527.41	247.721	304.824	304.473	502.225	1095.26	782.139	924.868	444.1	1076.51	745.042	725.33	483.441	550.103	740.197	289.827	630.519	254.063	333.91	344.983
XV_cer.226502.226803	188.532	76.7374	226.35	68.3255	263.599	28.3488	283.269	15.8584	300.17	13.125	212.527	17.2815	303.347	15.6986	211.793	10.7513	376.025	108.559	411.006	88.6888	424.424	31.7943	544.582	14.4584	406.947	14.9176	432.3	16.7932	460.109	14.8953	199.579	14.8902
XV_cer.228214.228515	176.047	87.3877	217.967	73.5225	247.991	31.7952	235.166	17.8687	223.382	13.8843	225.029	14.7803	268.876	16.8508	188.041	12.1922	422.384	116.059	484.619	99.9575	368.209	39.5701	457.716	19.5315	351.871	14.6711	391.869	16.6484	402.169	17.0031	180.388	15.047
XV_cer.232028.232329	228.486	275.818	274.554	266.424	306.954	182.211	280.596	79.6272	321.112	53.3678	258.961	35.7	379.184	38.7424	261.277	27.5987	489.348	419.629	656.383	321.366	424.424	218.931	567.969	84.848	431.425	49.0679	597.134	45.8917	504.415	41.4538	253.311	40.282
XV_cer.253109.253410	169.804	94.488	209.583	92.0178	204.636	51.0279	237.839	35.5139	202.44	39.375	201.811	40.4752	310.241	47.3839	215.752	50.8748	314.213	128.889	441.679	135.016	373.831	69.8092	417.624	32.7216	388.588	34.7667	385.649	38.9428	361.27	45.6694	191.902	65.517
XV_cer.253806.254107	212.255	453.597	291.321	492.8	225.447	429.791	315.337	357.15	688.761	407.635	303.61	350.406	513.621	375.038	239.504	414.535	442.988	726.751	690.123	689.686	463.775	577.827	631.448	417.264	373.29	467.501	796.178	419.685	603.253	443.204	331.991	552.662
XV_cer.254409.254710	136.093	71.4122	226.35	71.3826	249.726	35.7974	240.511	24.4577	658.512	29.8296	200.025	31.3796	334.371	33.8456	211.793	34.914	339.968	103.427	515.292	99.1228	359.777	49.2466	477.762	27.7754	382.469	30.0818	482.061	29.0985	436.251	27.8232	257.149	43.5735
XV_cer.274557.274858	203.515	111.146	247.308	98.132	280.941	37.7985	267.235	18.2037	297.843	17.3554	226.814	14.7803	241.299	19.4432	195.958	14.1873	463.593	155.93	484.619	121.869	404.749	47.3459	427.647	23.0827	437.544	16.5204	394.979	21.8601	426.026	17.8462	230.283	21.9435
XV_cer.282045.282346	212.255	68.1351	182.338	59.7657	282.675	24.0131	275.252	11.9497	241.997	11.9318	207.169	15.6898	265.428	17.4269	209.814	9.42125	422.384	98.0976	407.939	82.0111	424.424	27.6472	400.919	17.2486	373.29	11.7122	370.099	16.7932	306.739	13.3495	178.469	16.3009
XV_cer.288085.288386	189.781	80.6971	247.308	77.6496	301.752	29.0159	293.958	13.9599	237.343	15.2944	250.032	20.2376	327.477	18.4351	237.525	10.7513	422.384	122.573	582.77	101.836	407.56	38.8789	454.375	21.3071	486.5	16.3971	702.876	18.5304	473.741	18.5488	316.639	18.025
XV_cer.301003.301304	192.278	90.8013	226.35	78.7196	225.447	28.46	240.511	15.9701	281.554	14.6436	196.453	21.3745	210.274	22.1797	229.607	12.5247	412.082	131.06	420.208	88.6888	387.885	33.0039	424.306	18.6437	342.692	12.4519	376.319	18.5304	368.087	16.722	176.55	17.3981
XV_cer.340179.340480	179.793	63.2196	226.35	56.403	305.22	18.4545	261.89	12.0613	237.343	10.9556	208.955	12.279	189.592	12.098	245.442	8.53454	427.535	90.2024	447.813	69.699	371.02	27.4744	370.85	11.9218	342.692	9.24647	404.309	13.3187	402.169	12.7874	199.579	8.93414
XV_cer.353925.354226	147.33	62.2638	178.146	59.46	272.27	23.3461	229.822	15.4117	237.343	9.76241	201.811	12.5064	248.193	13.5382	186.061	10.0863	360.572	92.7683	377.267	83.0545	354.155	24.5369	384.214	12.9365	394.708	9.12318	261.246	16.0693	429.435	13.3495	213.012	13.0094
XV_cer.391010.391311	187.284	268.444	213.775	212.314	220.244	77.0422	211.115	25.7979	186.152	15.9453	176.808	22.7389	268.876	17.1388	223.669	12.0814	376.025	292.516	404.872	240.399	281.076	85.188	290.667	25.6193	364.11	15.2875	230.145	22.2944	371.495	17.7057	211.093	17.3981
XV_cer.391569.391870	242.221	64.9946	261.979	66.3384	268.802	44.8023	331.371	23.2292	584.051	20.5011	273.249	19.7828	441.232	23.6199	275.133	12.1922	461.017	116.849	729.996	93.4884	410.371	59.7871	724.996	25.6193	474.261	21.5751	752.637	28.2299	582.804	27.1206	341.586	22.7272
XV_cer.407743.408044	186.035	81.7895	222.158	76.5796	247.991	36.7979	232.494	22.3358	211.748	20.8265	255.39	21.6019	255.087	23.0438	239.504	22.9435	417.233	109.546	499.956	103.088	326.048	49.0738	337.441	22.7022	348.812	24.7805	311.007	24.7555	344.229	25.9964	211.093	25.3918
XV_cer.410159.410460	173.55	135.861	228.446	156.828	258.397	125.624	256.545	97.4958	186.152	110.315	257.175	109.374	168.909	109.17	233.566	82.3528	450.715	190.866	361.931	205.967	407.56	174.177	263.939	116.175	400.827	110.341	214.595	122.33	408.985	113.541	211.093	125.548
XV_cer.431800.432101	218.498	200.855	226.35	177.004	282.675	161.422	299.303	83.0892	193.132	55.6457	271.463	43.886	165.462	39.0305	219.711	34.1382	453.29	273.371	450.88	246.868	365.398	223.597	280.644	95.882	440.604	58.1911	199.045	47.7737	299.923	43.2806	218.769	48.7459
XV_cer.438549.438850	167.307	98.5843	224.254	90.0307	227.181	32.7957	245.856	19.2088	216.401	17.03	205.383	17.9637	203.38	22.1797	221.69	14.7415	450.715	152.18	435.544	114.982	371.02	42.8532	380.873	17.5023	428.365	16.7669	338.998	18.9647	371.495	19.954	191.902	18.9654
XV_cer.444990.445291	174.798	138.045	280.842	145.211	260.131	65.0356	243.184	29.0366	237.343	28.6364	248.246	37.7465	327.477	34.5657	237.525	25.9361	412.082	225.013	570.501	184.055	382.263	76.721	380.873	28.5363	397.768	25.2737	472.731	27.6508	449.884	26.137	282.097	33.2287
XV_cer.464335.464636	197.272	89.2994	167.667	75.5096	258.397	25.6807	261.89	16.0818	221.055	14.2097	196.453	21.1471	175.803	16.8508	227.628	10.0863	432.686	129.086	460.082	106.009	320.426	33.1767	374.191	21.0535	373.29	12.3286	404.309	18.3856	378.312	14.8953	201.498	13.3228
XV_cer.487322.487623	202.267	79.3317	255.692	67.4084	306.954	24.2355	237.839	16.3051	272.247	13.125	235.744	12.0516	241.299	12.9622	267.216	11.3055	427.535	116.256	460.082	90.5669	362.588	33.3494	414.283	19.5315	458.963	13.8081	342.108	17.0827	398.761	13.0685	220.688	13.9498
XV_cer.505159.505460	230.984	1263.03	255.692	1359.33	246.257	1165.08	387.49	955.191	367.65	907.578	291.108	604.399	361.948	486.801	239.504	496.888	466.168	1855.76	705.459	1750.61	475.018	1393.59	534.559	1031.87	440.604	956.701	597.134	672.017	586.212	512.341	368.453	628.838
XV_cer.506164.506465	178.544	84.93	207.488	83.3052	265.333	47.6928	203.098	27.2497	186.152	27.5517	223.243	28.4236	248.193	22.3237	233.566	16.6257	409.507	117.243	435.544	114.982	376.641	65.6621	330.759	29.2973	327.393	26.9997	248.806	25.1898	320.372	23.0455	228.364	26.9591
XV_cer.514398.514699	206.012	494.424	251.5	547.368	235.852	444.243	256.545	239.663	207.094	148.606	208.955	80.0408	255.087	61.0661	237.525	50.7639	435.262	620.166	567.434	627.917	407.56	500.587	350.805	237.549	400.827	146.834	450.96	95.6922	357.862	61.9699	274.421	65.0468
XV_cer.520599.520900	214.752	62.9465	238.925	33.6278	232.384	16.1199	334.043	8.26425	1044.78	10.3048	292.894	10.4599	451.573	11.5219	257.319	6.65029	424.96	94.3474	622.644	46.7442	446.91	21.945	631.448	12.556	379.409	9.36975	833.499	15.056	650.968	12.3659	337.748	11.9122
XV_cer.533692.533993	196.024	129.716	228.446	106.386	294.815	46.9146	280.596	20.4373	200.113	15.8368	223.243	15.235	317.135	17.2829	253.36	10.1971	430.111	199.748	545.964	145.241	376.641	54.776	414.283	19.5315	391.648	16.7669	531.822	19.9781	446.476	15.0358	268.663	14.7335
XV_cer.558691.558992	158.567	472.03	144.613	437.314	228.915	185.212	232.494	48.357	153.575	27.0093	210.741	24.1032	117.202	22.0357	219.711	13.1898	360.572	566.676	371.133	513.56	385.074	216.339	227.188	51.619	391.648	29.4654	230.145	32.4282	276.065	23.6076	174.631	23.6676
XV_cer.571842.572143	154.821	71.9583	234.733	62.5171	197.699	20.5668	219.132	12.5081	216.401	11.3895	196.453	12.279	234.404	15.2665	168.247	9.97544	388.903	105.006	401.805	80.9677	331.669	29.7208	430.988	14.4584	361.051	9.73961	454.07	15.4903	334.005	13.0685	205.336	12.6959
XV_cer.595589.595890	367.076	92.4399	461.084	71.3826	362.449	35.7974	555.848	19.3205	1454.31	17.6808	450.057	22.5115	927.276	18.4351	403.792	14.0765	649.03	142.705	785.206	100.375	567.773	51.4929	1182.71	26.8876	829.192	19.6025	1172.5	22.0049	1209.92	20.9377	546.922	20.3761
XV_cer.639177.639478	217.249	375.085	224.254	431.353	274.004	406.667	283.269	244.689	500.283	212.604	266.105	142.573	355.054	142.152	233.566	116.38	386.327	510.621	579.703	525.246	435.667	462.572	561.287	257.841	394.708	217.847	640.675	168.511	460.109	143.332	272.502	157.209
XV_cer.663685.663986	147.33	82.7453	136.229	67.4084	199.434	25.4584	261.89	16.4168	221.055	14.2097	146.447	13.8707	196.486	17.2829	178.144	10.6405	419.809	112.704	352.729	97.8707	275.454	32.1399	420.965	17.7559	354.931	12.6985	264.356	17.6618	351.046	13.0685	161.198	13.9498
XV_cer.668127.668428	172.301	117.154	199.104	82.0823	267.068	28.46	235.166	11.6146	139.614	9.97935	225.029	13.6433	227.51	14.6904	237.525	7.64784	409.507	137.179	469.283	97.036	323.237	29.3752	344.123	12.6828	391.648	11.0958	214.595	11.292	313.555	13.3495	230.283	11.9122
XV_cer.673658.673959	198.521	237.312	245.213	229.892	291.346	123.957	243.184	43.1081	281.554	33.6261	221.457	29.3331	310.241	28.5167	243.463	16.6257	427.535	317.781	496.888	269.614	401.938	148.604	387.555	51.3654	321.274	28.849	466.511	30.5462	460.109	27.4017	228.364	28.5265
XV_cer.678854.679155	183.538	101.042	211.679	103.023	235.852	193.328	269.907	139.487	225.709	105	223.243	68.6713	351.607	65.8189	253.36	69.7173	422.384	161.259	542.896	162.77	427.235	255.737	501.149	154.73	400.827	126.245	553.593	81.7944	412.394	86.8422	249.473	94.8272
XV_cer.709079.709380	292.163	66.6332	356.292	60.9886	313.891	32.0175	462.316	16.4168	865.605	10.1963	392.907	12.5064	703.213	13.9703	322.638	7.86952	618.123	105.006	757.601	85.7673	514.369	35.2502	972.23	17.5023	691.504	10.4793	905.031	12.0158	756.623	12.0848	366.534	11.7554
XV_cer.759126.759427	181.041	61.308	241.021	56.7087	228.915	23.1238	264.562	14.0716	230.363	11.7149	189.31	14.3255	203.38	18.8671	186.061	9.19957	365.723	93.1631	493.821	72.2031	342.912	31.1031	337.441	16.1072	354.931	11.9588	373.209	16.938	378.312	12.0848	213.012	17.0846
XV_cer.778616.778917	181.041	58.5771	190.721	62.8228	274.004	29.7941	237.839	21.4424	200.113	22.3451	185.738	22.7389	203.38	24.34	221.69	14.7415	357.996	85.2679	435.544	84.0978	399.128	47.6914	304.031	21.3071	357.991	18.6162	255.026	22.2944	334.005	19.5325	249.473	22.5704
XV_cer.779740.780041	192.278	1031.04	247.308	1205.25	234.118	714.28	275.252	546.334	558.455	522.18	253.604	390.199	289.558	344.217	207.834	339.608	450.715	1430.01	545.964	1414.01	331.669	1003.25	454.375	596.853	440.604	539.131	516.272	401.734	439.659	357.205	213.012	450.782
XV_cer.824269.824570	149.827	86.2954	224.254	66.1856	249.726	25.0137	211.115	15.3	207.094	12.7996	191.096	14.3255	227.51	15.9867	190.02	6.87197	324.515	107.572	404.872	74.7073	348.534	28.1656	357.487	14.8389	361.051	9.73961	357.658	14.0426	391.944	12.7874	193.822	12.8526
XV_cer.826005.826306	196.024	158.39	264.075	154.993	244.523	91.161	256.545	40.5395	337.4	25.8161	271.463	17.2815	372.289	21.1715	253.36	16.4041	357.996	202.314	545.964	195.533	362.588	104.714	584.674	41.9801	403.887	25.0271	677.996	29.3881	483.966	24.3102	299.368	21.63
XV_cer.832376.832677	197.272	77.9663	238.925	73.6754	244.523	29.7941	328.699	11.6146	188.479	12.4742	210.741	13.1885	330.924	17.4269	237.525	13.5223	342.543	120.994	585.837	93.9058	401.938	37.3237	451.034	15.8535	443.664	13.0683	444.74	18.2409	535.089	15.1763	266.744	15.6739
XV_cer.842538.842839	179.793	54.4808	199.104	46.4675	268.802	19.7886	256.545	10.3862	214.074	10.3048	225.029	14.3255	141.332	13.5382	203.876	7.64784	401.78	80.5308	377.267	58.0129	382.263	26.0921	280.644	12.4292	318.214	9.36975	202.155	11.1472	361.27	11.5227	174.631	10.9717
XV_cer.854072.854373	212.255	87.7974	236.829	79.9424	286.144	31.7952	299.303	17.1986	472.36	16.1622	228.6	17.0541	423.996	18.291	283.051	13.0789	450.715	116.059	588.905	106.844	404.749	41.298	601.379	21.1803	532.397	14.6711	566.033	19.9781	511.232	16.5815	270.583	18.4952
XV_cer.866610.866911	206.012	1274.22	247.308	1364.22	301.752	1169.97	309.992	889.077	388.592	750.729	278.607	460.917	434.337	445.898	279.092	508.415	458.442	1826.15	659.451	1703.87	413.181	1360.76	574.651	905.426	480.381	778.429	603.354	498.294	473.741	461.894	314.72	656.267
XV_cer.867430.867731	179.793	80.9702	224.254	87.5851	237.586	47.6928	261.89	26.4679	225.709	26.3585	212.527	26.8318	227.51	25.6363	239.504	23.7194	424.96	120.994	420.208	122.495	348.534	61.6878	307.372	33.6094	336.573	24.9038	242.586	24.6107	374.903	25.7154	224.526	32.1315
XV_cer.877131.877432	163.561	61.4445	217.967	62.6699	286.144	30.4611	208.443	17.4219	262.939	16.9215	221.457	21.6019	248.193	21.0275	209.814	12.5247	388.903	99.0845	490.754	94.7405	387.885	39.9157	384.214	22.0681	431.425	16.3971	351.438	19.5438	449.884	19.673	218.769	21.63
XV_cer.882141.882442	220.995	290.428	270.363	286.906	289.612	268.036	288.613	164.95	898.182	158.802	239.316	132.34	675.636	136.679	265.236	126.91	435.262	444.893	683.988	364.354	415.992	315.178	671.54	183.013	468.142	163.478	780.628	159.246	596.437	150.217	333.91	171.943
XV_cer.900802.901103	146.081	52.5692	148.804	45.0918	215.041	28.9047	237.839	16.7519	172.19	20.0672	205.383	20.465	117.202	20.8835	199.917	15.5174	378.601	78.1623	340.461	74.4986	345.723	40.6068	200.46	19.912	315.154	20.5888	174.164	20.8467	207.901	18.5488	117.061	28.3698
XV_cer.901384.901685	218.498	286.605	207.488	329.858	279.207	307.39	272.579	223.693	265.266	228.766	226.814	213.973	444.679	213.587	265.236	208.708	448.139	477.658	631.846	474.329	449.721	427.841	581.333	257.968	364.11	258.901	659.335	236.697	518.048	252.236	301.287	289.811
XV_cer.908859.909160	233.481	149.515	261.979	115.099	261.865	44.6911	315.337	19.4322	311.804	14.5351	280.393	17.7363	379.184	19.7313	215.752	9.08874	494.499	212.578	699.324	144.406	472.207	56.6768	557.946	24.9851	477.321	14.1779	622.014	21.7153	483.966	18.1273	347.343	17.2413
XV_cer.956527.956828	188.532	142.688	190.721	105.01	244.523	40.1331	280.596	24.5694	223.382	21.2604	214.313	21.3745	286.111	22.7558	217.731	12.303	414.658	203.301	515.292	133.972	373.831	56.8496	467.739	24.351	413.066	22.4381	475.841	26.4927	374.903	19.1109	259.068	20.2194
XV_cer.960211.960512	186.035	207.819	186.529	230.656	247.991	199.776	253.873	149.762	179.171	155.765	200.025	170.541	175.803	156.698	164.288	118.929	383.752	270.212	352.729	292.151	396.317	228.435	237.211	165.257	345.752	168.286	205.265	142.453	296.514	152.747	172.712	162.852
XV_cer.968129.968430	230.984	456.738	291.321	356.302	287.878	198.442	347.405	77.3936	1289.1	56.9474	292.894	37.7465	537.751	42.6311	259.298	32.5864	450.715	621.153	760.669	422.785	491.883	243.468	661.517	83.5797	498.739	54.2459	789.958	56.7494	575.988	45.3884	351.182	50.1566
XV_cer.970934.971235	324.625	295.48	347.908	245.941	346.841	125.402	473.005	42.5497	863.279	23.7552	383.977	23.8758	679.083	18.147	378.061	13.6331	659.332	363.178	901.76	316.358	553.719	147.049	952.184	49.2093	663.966	22.6847	954.792	26.7822	800.93	19.3919	391.481	19.7491
XV_cer.976297.976598	166.058	95.4438	257.788	90.4893	280.941	38.2431	301.975	19.6555	246.651	15.7283	214.313	22.9662	227.51	19.7313	243.463	16.2932	399.205	129.481	438.611	116.652	385.074	54.4304	447.693	24.8583	351.871	18.3696	307.897	23.5973	391.944	17.9867	191.902	19.1222
XV_cer.978815.979116	253.458	346.547	276.65	330.469	261.865	539.851	355.422	313.595	549.148	212.82	291.108	119.379	468.809	121.844	290.968	122.144	481.621	538.254	785.206	415.69	511.558	594.242	644.812	321.636	514.038	206.135	861.49	160.838	552.13	131.809	360.777	176.332
XV_cer.980563.980864	219.746	137.636	245.213	125.034	237.586	55.8083	318.009	28.2548	451.418	25.1653	208.955	21.3745	372.289	28.9488	269.195	19.3967	440.413	202.906	512.224	159.64	458.153	73.7835	788.475	36.5265	477.321	23.1778	671.775	23.4526	480.558	19.2514	216.85	28.9968
XV_cer.987111.987412	204.764	126.712	238.925	108.22	282.675	73.8182	312.665	40.0928	493.302	35.4701	258.961	33.6535	465.362	34.2777	277.112	18.7317	517.678	180.997	776.005	131.259	334.48	91.2358	614.743	38.8094	458.963	31.6846	746.417	41.5487	562.355	32.4604	280.178	28.6833
XV_cer.989383.989684	234.729	55.1635	264.075	44.7861	267.068	25.3472	264.562	11.5029	1200.68	12.5827	278.607	11.8242	534.304	16.7068	235.546	6.42862	504.801	95.3343	711.593	58.2216	494.693	29.548	748.383	17.2486	492.62	15.0409	780.628	18.9647	586.212	17.1436	353.101	13.4796
XV_cer.1004090.1004391	151.076	677.528	161.379	647.182	277.473	436.239	227.149	339.058	218.728	276.059	233.958	198.283	182.698	186.943	195.958	165.703	301.335	977.226	315.923	875.411	269.833	629.665	167.05	398.494	345.752	302.791	171.054	226.998	289.698	206.285	188.064	237.303
XV_cer.1010758.1011059	178.544	227.754	264.075	207.881	225.447	132.183	245.856	62.7636	211.748	55.8627	217.885	40.0204	244.746	43.7833	288.989	38.5717	422.384	348.769	564.367	272.744	399.128	165.192	437.67	78.1261	437.544	56.0952	401.199	46.1813	460.109	41.8754	280.178	50.6268
XV_cer.1025701.1026002	189.781	396.385	236.829	413.927	241.055	333.96	227.149	127.984	214.074	69.6385	210.741	41.3847	168.909	37.8783	235.546	26.2687	450.715	482.79	401.805	512.517	371.02	384.815	233.87	139.765	468.142	64.2321	227.035	49.6557	344.229	35.4114	166.955	40.5955
XV_cer.1028158.1028459	133.596	144.326	243.117	138.944	253.194	77.7092	232.494	37.3008	181.498	25.1653	198.239	20.465	230.957	14.1143	215.752	11.7489	357.996	214.354	472.351	177.378	371.02	101.431	410.942	41.2191	361.051	24.6572	394.979	21.8601	412.394	13.49	199.579	21.4733
XV_cer.1028753.1029054	191.03	818.851	194.913	831.065	258.397	868.253	256.545	607.311	202.44	358.063	253.604	126.428	182.698	96.064	219.711	102.636	440.413	1148.35	358.864	1048.82	413.181	1085.15	243.893	644.033	428.365	373.927	189.714	164.747	296.514	110.309	170.793	140.438
XV_cer.1040711.1041012	198.521	62.4003	280.842	50.4417	296.549	20.678	339.388	10.0511	283.881	11.281	278.607	13.6433	461.914	11.954	302.844	6.65029	455.866	93.5579	702.392	70.951	418.803	23.3273	541.241	13.9511	498.739	8.99989	547.373	12.8844	511.232	12.0848	337.748	12.3824
XV_cer.1070878.1071179	224.741	593.281	255.692	544.006	249.726	297.051	280.596	124.634	239.67	79.0755	216.099	61.1675	275.77	50.8404	285.03	35.4682	399.205	750.239	536.762	666.314	385.074	391.035	397.578	131.267	388.588	73.7252	329.668	63.264	470.333	51.9929	278.259	43.1033
XV_cer.1083955.1084256	243.469	183.378	261.979	197.334	275.739	68.9266	342.06	60.195	656.185	72.5672	283.965	99.8236	620.482	99.3765	263.257	46.1087	468.744	254.422	549.031	258.971	435.667	121.648	945.502	71.2774	526.277	69.9033	640.675	89.4671	708.908	84.4533	280.178	79.6235
XV_cer.1084515.1084816	347.1	334.941	339.525	341.169	364.183	262.366	470.333	273.39	1042.45	315	505.421	334.943	861.781	265.292	480.988	212.809	646.454	548.715	987.642	472.659	564.962	458.944	1135.94	304.007	722.101	275.545	1094.75	269.849	1046.32	278.092	468.242	267.24
XV_cer.1091088.1091389	569.343	1297.3	576.354	1470.76	520.262	1227.89	737.568	1222.55	2187.28	1346.34	691.159	1652.89	1468.47	1372.98	572.039	1164.02	991.573	1813.72	1429.32	1919.64	826.363	1781.17	1894.34	1388.26	1122.93	1406.82	1766.52	1368.5	1697.29	1396.08	759.934	1423.35
X_cer.0.257	438.244	1482.18	444.317	1696.83	466.501	1340.73	678.776	1334.79	1652.1	1406.11	600.076	2109.48	1116.87	1498.42	568.081	1215.23	888.552	2194.27	1134.87	2317.59	722.365	2058.51	1713.93	1530.69	914.865	1517.16	1604.8	1562.78	1513.25	1549.11	596.817	1618.8
X_cer.7451.7752	329.62	402.803	377.25	461.77	374.588	184.657	521.108	165.285	1075.03	192.102	471.488	231.482	858.334	213.443	459.215	123.474	723.719	612.863	788.273	626.039	713.932	334.013	1346.42	200.262	813.894	200.217	1275.13	215.126	1165.61	206.285	424.104	195.924
X_cer.47434.47735	168.556	132.174	211.679	111.736	216.776	45.247	232.494	21.4424	174.517	15.8368	200.025	15.6898	179.25	13.6823	201.896	11.638	381.176	185.931	404.872	131.468	410.371	56.6768	243.893	25.6193	373.29	15.6574	220.815	22.1496	385.128	17.4246	161.198	16.7711
X_cer.58996.59297	182.29	69.9102	230.542	61.7528	282.675	21.5674	267.235	15.1884	195.459	15.2944	219.671	16.1446	189.592	19.7313	221.69	15.074	419.809	100.071	411.006	84.0978	359.777	31.2759	290.667	18.0096	410.007	15.0409	239.476	21.8601	313.555	19.2514	165.036	17.0846
X_cer.73433.73734	181.041	1152.7	234.733	1184.46	241.055	880.815	261.89	861.492	190.806	919.293	191.096	871.125	193.039	807.254	259.298	717.788	373.45	1660.95	453.947	1522.53	376.641	1161.53	307.372	938.655	483.441	967.304	233.255	897.277	412.394	841.301	216.85	923.978
X_cer.75400.75701	250.96	1144.64	215.871	1184.16	310.423	985.206	336.716	938.663	1021.51	1013.77	294.68	1124.44	472.256	1059.73	265.236	933.258	440.413	1726.87	659.451	1513.97	382.263	1190.9	664.858	944.489	618.07	1086.03	727.757	1013.67	681.642	1042.67	331.991	1136.36
X_cer.76069.76370	171.053	101.725	188.625	97.062	216.776	45.6917	248.528	33.5037	193.132	37.6395	217.885	57.5293	165.462	56.7454	231.587	44.1136	360.572	145.074	343.528	148.162	326.048	68.4268	257.257	36.0192	361.051	40.8077	220.815	39.6667	252.208	49.1825	166.955	66.6142
X_cer.90105.90406	269.689	1167.17	259.883	1205.1	296.549	1158.63	331.371	891.311	346.708	763.746	310.754	515.262	299.9	455.116	296.906	526.371	497.074	1674.76	693.19	1530.25	415.992	1314.28	521.195	935.611	501.799	834.894	575.363	533.618	555.539	491.122	314.72	652.976
X_cer.90879.91180	181.041	60.7618	230.542	56.0972	277.473	30.0164	293.958	23.8993	221.055	20.2841	233.958	21.6019	293.005	22.7558	257.319	17.845	440.413	91.3867	527.56	83.4718	354.155	47.6914	457.716	22.4486	361.051	21.4518	311.007	19.8333	378.312	20.7972	239.878	27.1159
X_cer.115836.116137	183.538	76.7374	241.021	64.5042	260.131	29.127	256.545	15.4117	258.285	14.8606	201.811	16.8268	265.428	17.2829	199.917	10.308	378.601	97.5054	539.829	87.0194	275.454	31.2759	354.146	17.3754	440.604	12.8218	482.061	17.0827	426.026	17.5652	230.283	16.7711
X_cer.120565.120866	119.862	47.244	121.558	47.6903	194.231	24.1243	171.03	10.3862	646.877	9.32852	142.875	11.3694	310.241	11.0898	170.226	8.31287	260.127	83.0967	466.216	60.3084	227.671	24.3641	427.647	15.7267	241.72	13.5615	460.291	14.6217	344.229	12.2254	159.279	14.7335
X_cer.120854.121155	82.4049	32.9069	85.9292	28.125	90.1787	14.897	122.928	6.14235	344.381	7.37604	67.8657	6.82166	258.534	6.76912	124.701	9.19957	169.984	51.3187	211.638	37.5623	137.727	15.5516	367.509	9.51211	116.271	8.50675	301.677	11.0024	289.698	10.1175	105.546	11.7554
X_cer.121212.121513	97.3876	38.5052	123.654	35.1563	107.521	19.0104	133.617	9.6044	216.401	9.00311	87.5111	6.82166	213.722	10.6578	132.618	8.86706	164.833	63.5562	383.401	48.205	182.699	24.8825	340.782	10.0194	165.227	10.9725	326.558	12.3054	262.432	12.7874	94.0322	12.2257
X_cer.121631.121932	126.105	60.0791	142.517	62.2114	171.686	23.1238	157.668	13.5132	134.96	15.186	137.517	14.7803	117.202	15.8426	130.639	10.5296	301.335	110.73	223.906	70.951	244.536	34.9046	227.188	12.9365	266.198	14.3012	171.054	18.9647	262.432	16.0194	128.575	17.8683
X_cer.140103.140404	183.538	336.716	192.817	380.452	241.055	209.781	251.201	142.167	167.537	105.542	257.175	88.6815	130.991	61.7863	209.814	56.9709	406.931	499.962	355.797	449.913	337.291	297.035	287.326	159.677	391.648	109.971	146.173	93.2311	320.372	66.6071	186.145	76.6455
X_cer.156236.156537	109.873	39.461	119.463	35.462	189.028	17.3428	133.617	10.8329	134.96	7.37604	142.875	8.64076	172.356	7.2012	150.432	5.87443	236.947	58.2269	254.579	45.4921	213.618	19.0075	200.46	10.0194	226.422	9.61633	205.265	8.68613	252.208	9.55545	136.251	6.58305
X_cer.156484.156785	94.8905	44.1035	144.613	41.729	150.876	26.9036	197.754	15.4117	109.364	14.8606	123.23	11.5968	144.779	12.098	162.309	9.31041	213.768	55.661	214.705	64.482	227.671	36.9781	243.893	18.1364	238.661	12.9451	230.145	11.871	248.799	10.3986	142.008	14.1065
X_cer.157481.157782	196.024	528.969	245.213	611.108	308.689	459.696	309.992	327.22	581.724	269.117	235.744	178.5	317.135	129.91	241.484	154.065	499.65	801.36	634.913	820.737	438.478	640.897	567.969	373.382	510.978	294.654	562.923	178.5	497.599	140.521	278.259	199.216
X_cer.160024.160325	225.989	378.225	259.883	397.878	225.447	341.631	326.026	241.785	351.361	262.609	332.185	251.492	417.102	239.368	292.947	191.196	489.348	567.466	650.249	491.023	396.317	411.943	604.72	268.622	388.588	273.202	709.096	273.468	558.947	269.52	355.02	281.19
X_cer.197204.197505	192.278	66.9062	220.063	68.1727	268.802	24.1243	269.907	16.8635	307.15	10.7386	221.457	14.5529	224.063	15.4106	209.814	9.53209	437.837	104.019	573.569	84.9326	385.074	27.1288	594.697	18.2632	437.544	14.5478	550.483	15.4903	466.925	14.6142	218.769	14.1065
X_cer.204611.204912	184.787	74.0065	222.158	68.0198	275.739	22.3456	267.235	13.9599	246.651	12.1488	237.53	15.0076	282.664	17.5709	193.979	8.75622	479.046	97.9002	509.157	86.3933	435.667	32.8311	464.398	13.0633	465.082	11.0958	547.373	16.5036	449.884	15.8789	222.607	12.3824
X_cer.227932.228233	173.55	100.769	207.488	83.7637	232.384	32.351	224.477	15.3	186.152	16.5961	217.885	20.2376	199.933	17.859	190.02	13.3006	378.601	151.39	331.259	117.695	376.641	53.7393	360.827	18.2632	364.11	16.1505	295.457	20.7019	316.964	20.3756	189.983	24.2946
X_cer.233804.234105	169.804	68.9544	199.104	58.8486	246.257	27.2371	269.907	14.7416	255.959	13.6674	175.022	17.7363	213.722	14.5464	207.834	9.31041	381.176	99.4792	435.544	84.7239	362.588	28.8568	324.077	17.1218	410.007	12.3286	447.85	18.6752	432.843	12.0848	213.012	14.1065
X_cer.246198.246499	189.781	278.412	211.679	271.315	242.789	165.09	264.562	69.1294	190.806	47.9443	260.747	43.4312	293.005	39.3185	229.607	28.9288	406.931	391.996	518.359	342.86	407.56	199.924	400.919	81.5505	428.365	52.2734	326.558	44.0097	361.27	38.9244	253.311	40.4387
X_cer.265467.265768	176.047	451.139	211.679	412.093	213.307	275.595	200.426	119.273	204.767	77.0145	180.38	58.4389	210.274	51.2725	213.772	37.5742	391.478	558.979	438.611	512.934	320.426	322.608	350.805	124.672	351.871	76.9306	407.419	63.9878	419.21	53.3981	205.336	56.2694
X_cer.291131.291432	225.989	127.395	247.308	91.2536	249.726	53.696	240.511	24.1227	290.862	20.8265	217.885	17.7363	389.525	22.8998	231.587	17.1799	461.017	189.682	671.719	114.565	404.749	58.9231	514.513	28.4095	422.246	20.4655	665.555	22.8735	490.782	22.3429	226.445	22.4137
X_cer.294289.294590	247.215	103.363	255.692	79.4838	256.662	29.6829	326.026	16.4168	444.437	11.7149	260.747	10.6873	465.362	16.7068	255.339	9.53209	468.744	173.891	674.787	96.2013	469.396	41.298	554.605	18.3901	462.022	11.219	799.288	19.1095	589.621	14.1927	379.967	16.3009
X_cer.345696.345997	157.318	215.465	171.858	227.905	221.978	150.527	232.494	61.0885	148.921	37.748	180.38	25.2401	168.909	21.8916	190.02	16.6257	339.968	273.568	349.662	287.769	337.291	184.545	267.28	63.1604	305.975	35.2599	164.834	31.1253	252.208	24.1697	168.874	21.0031
X_cer.348939.349240	206.012	72.5045	232.638	69.7012	291.346	27.3483	251.201	15.7468	225.709	11.4979	260.747	15.235	272.323	17.5709	219.711	12.1922	437.837	109.743	518.359	86.8107	382.263	33.1767	354.146	16.8681	422.246	13.6848	429.19	16.7932	446.476	16.8626	274.421	18.4952
X_cer.354146.354447	169.804	86.2954	197.008	72.1469	256.662	27.0148	245.856	18.2037	239.67	13.2335	239.316	14.7803	189.592	15.1225	229.607	11.5272	406.931	115.664	423.275	104.548	385.074	33.0039	454.375	16.234	379.409	15.9039	376.319	16.6484	374.903	12.2254	201.498	15.5172
X_cer.355304.355605	168.556	102.681	259.883	88.9608	293.081	35.3527	296.63	21.4424	318.785	20.3926	278.607	21.3745	275.77	18.8671	215.752	13.5223	409.507	164.022	484.619	124.79	345.723	49.5922	567.969	23.0827	397.768	19.9724	587.804	22.0049	422.618	22.7645	218.769	21.0031
X_cer.374344.374645	207.261	101.725	230.542	91.1007	258.397	38.0208	304.647	15.9701	246.651	15.5114	232.172	18.1911	372.289	23.4759	267.216	13.9656	432.686	157.311	601.174	132.303	387.885	44.5811	517.854	21.8144	477.321	15.7806	488.281	23.3078	558.947	20.2351	260.987	24.6081
X_cer.378251.378552	166.058	63.9023	264.075	63.1285	287.878	24.3467	299.303	13.0665	230.363	11.7149	180.38	13.4159	334.371	13.6823	174.185	10.0863	399.205	95.1369	450.88	77.0027	438.478	26.4376	424.306	14.9657	434.485	13.1916	482.061	16.0693	477.15	15.7384	239.878	14.2633
X_cer.390960.391261	198.521	231.987	192.817	245.941	206.37	137.853	179.047	106.095	153.575	101.421	166.092	91.1828	248.193	106.866	211.793	103.745	285.882	341.861	343.528	334.513	337.291	178.152	280.644	119.345	321.274	114.779	304.787	111.762	299.923	110.169	176.55	139.811
X_cer.391430.391731	178.544	289.882	165.571	283.085	189.028	233.128	197.754	155.011	502.61	179.194	183.952	145.529	382.631	144.168	241.484	143.425	311.637	392.39	561.3	363.102	326.048	275.954	507.831	187.198	327.393	185.546	634.455	179.224	443.068	177.619	207.255	194.827
X_cer.391836.392137	193.527	500.158	222.158	521.842	251.46	419.452	232.494	273.837	1221.62	270.527	192.882	221.022	486.044	236.055	247.422	236.972	383.752	679.972	558.233	661.931	373.831	502.488	618.084	297.412	458.963	288.736	646.895	274.047	511.232	273.736	291.692	325.861
X_cer.396623.396924	164.81	75.2354	197.008	72.1469	286.144	24.4578	235.166	17.8687	237.343	17.2469	169.664	17.2815	255.087	21.1715	213.772	14.8523	383.752	109.743	374.2	87.8541	340.102	33.8678	374.191	22.9559	410.007	14.9176	357.658	19.2543	395.353	18.2678	189.983	17.5548
X_cer.414854.415155	193.527	72.5045	230.542	61.2943	310.423	25.236	259.218	13.7365	209.421	12.9081	214.313	15.6898	224.063	15.2665	227.628	9.19957	401.78	98.6897	496.888	80.5503	407.56	29.548	334.1	13.4438	379.409	11.4656	273.686	13.4635	432.843	13.49	205.336	15.5172
X_cer.415847.416148	189.781	80.5606	245.213	59.6129	265.333	24.6802	275.252	11.3913	221.055	14.1013	223.243	12.279	186.145	14.5464	209.814	11.0838	440.413	111.125	499.956	92.2363	382.263	31.2759	307.372	15.5999	357.991	11.0958	264.356	15.056	388.536	13.7711	205.336	18.025
X_cer.422822.423123	163.561	74.9623	266.171	64.0456	274.004	24.2355	259.218	14.4066	239.67	12.2572	216.099	14.7803	189.592	14.4024	247.422	9.53209	427.535	102.045	404.872	90.5669	390.695	32.1399	380.873	15.2194	403.887	14.0546	276.796	17.9513	374.903	12.0848	211.093	14.8902
X_cer.424337.424638	192.278	75.5085	259.883	69.3955	272.27	25.6807	277.924	13.5132	225.709	13.0165	216.099	17.9637	344.712	13.8263	245.442	12.1922	435.262	112.704	613.442	84.5152	435.667	29.0296	424.306	15.9803	391.648	13.1916	519.382	17.2275	487.374	14.4737	234.121	14.42
X_cer.453951.454252	154.821	67.3159	217.967	66.9498	235.852	31.017	253.873	19.5438	488.648	16.0537	250.032	13.1885	410.208	15.9867	239.504	12.7464	347.694	112.506	631.846	83.0545	373.831	36.1142	527.877	16.6145	449.783	16.1505	677.996	17.2275	558.947	17.7057	257.149	20.6896
X_cer.473246.473547	403.285	81.6529	477.85	57.6258	386.728	31.3505	606.623	20.884	1579.96	18.9825	550.07	15.235	1013.45	18.7231	504.741	13.3006	790.683	134.021	831.214	94.9492	674.582	48.901	1603.68	30.4387	832.252	19.4792	1328	24.3212	1240.59	20.2351	506.623	22.257
X_cer.521039.521340	198.521	182.695	232.638	162.33	274.004	67.259	280.596	30.3767	325.765	25.2738	230.386	30.2427	320.582	30.6771	267.216	19.175	450.715	256.593	699.324	195.533	371.02	76.5482	544.582	29.0436	373.29	23.0545	590.914	23.8869	504.415	23.0455	262.906	24.9215
X_cer.523902.524203	184.787	82.8818	232.638	80.0952	228.915	31.2393	221.805	16.3051	267.593	16.5961	221.457	22.0567	265.428	18.291	255.339	12.7464	455.866	118.23	426.342	94.9492	390.695	33.695	404.26	16.7413	413.066	15.0409	401.199	16.6484	460.109	15.3168	255.23	18.3385
X_cer.531726.532027	188.532	96.1265	247.308	81.6238	265.333	37.1314	259.218	16.7519	216.401	15.5114	208.955	17.0541	224.063	17.859	235.546	10.6405	404.356	139.547	438.611	106.427	359.777	42.6804	417.624	22.3217	455.903	14.4245	460.291	17.6618	344.229	16.441	245.635	16.6144
X_cer.538437.538738	213.504	73.4603	213.775	61.7528	274.004	24.4578	323.354	12.5081	423.495	12.9081	235.744	14.3255	386.078	14.1143	229.607	9.64293	442.988	99.0845	414.074	91.193	421.614	27.1288	618.084	15.9803	495.68	12.8218	441.63	13.753	504.415	11.3822	209.174	13.6363
X_cer.541394.541695	223.492	77.6932	238.925	76.1211	282.675	32.4622	328.699	18.6504	474.687	17.2469	226.814	17.7363	468.809	20.0193	261.277	11.9705	370.874	118.625	564.367	104.131	382.263	37.1509	825.226	24.7315	452.843	15.7806	640.675	18.9647	715.724	14.3332	251.392	16.1441
X_cer.542846.543147	191.03	106.504	230.542	103.94	270.536	46.1364	328.699	26.3563	248.978	16.813	210.741	22.5115	268.876	22.8998	245.442	14.9632	435.262	154.548	389.536	137.728	396.317	60.9967	350.805	33.4826	434.485	23.4244	370.099	20.5572	351.046	20.7972	205.336	19.9059
X_cer.545411.545712	216.001	902.552	276.65	857.203	294.815	624.897	296.63	338.164	279.228	267.381	267.891	166.676	479.15	141.576	257.319	147.526	473.895	1106.31	622.644	986.219	356.966	691.18	594.697	349.285	458.963	258.408	737.087	186.607	599.845	146.423	295.53	170.532
X_cer.572931.573232	191.03	105.958	228.446	84.8337	287.878	25.3472	229.822	11.9497	325.765	9.11158	196.453	10.0051	313.688	9.79363	229.607	5.87443	332.241	130.27	549.031	89.7322	393.506	24.3641	451.034	10.2731	397.768	9.61633	606.464	13.4635	446.476	10.3986	266.744	9.56109
X_cer.607216.607517	227.238	71.5487	255.692	73.2168	277.473	47.8039	285.941	29.2599	237.343	20.8265	235.744	17.5089	251.64	16.9948	227.628	11.9705	412.082	101.65	579.703	103.296	371.02	70.846	334.1	34.8777	437.544	23.671	320.337	20.5572	385.128	17.9867	241.797	18.652
X_cer.607831.608132	174.798	342.178	238.925	357.983	315.625	302.054	307.32	202.139	239.67	133.637	289.322	75.9478	296.453	51.9926	241.484	54.1999	455.866	486.738	469.283	486.641	393.506	436.653	461.057	231.969	471.202	155.957	404.309	80.6362	408.985	60.8457	270.583	80.4072
X_cer.608629.608930	196.024	59.2598	232.638	64.3513	289.612	28.6824	269.907	18.2037	188.479	16.813	217.885	15.235	289.558	15.6986	259.298	11.5272	430.111	93.1631	389.536	84.7239	435.667	48.5554	317.395	20.4193	526.277	13.5615	388.759	15.7798	374.903	12.6469	253.311	15.2037
X_cer.617818.618119	163.561	163.852	213.775	128.091	268.802	47.0257	251.201	22.4475	221.055	17.3554	262.533	22.0567	317.135	23.0438	249.401	16.8474	448.139	234.092	533.695	166.735	379.452	58.9231	320.736	24.351	458.963	20.5888	267.466	26.0584	385.128	17.1436	189.983	23.3541
X_cer.639532.639833	191.03	78.3759	228.446	74.7454	225.447	77.598	243.184	52.1541	1200.68	43.0631	178.594	36.3822	496.386	31.9733	205.855	24.9386	381.176	116.849	521.426	77.2114	337.291	102.295	487.785	56.9458	468.142	49.1912	578.473	51.6825	528.273	42.1564	260.987	40.4387
X_cer.651298.651599	211.007	684.492	245.213	759.988	282.675	670.144	288.613	595.473	628.262	645.621	250.032	580.523	265.428	569.903	227.628	543.883	412.082	1075.13	674.787	988.306	446.91	862.42	461.057	638.579	437.544	721.718	581.583	624.678	453.292	601.572	282.097	701.095
X_cer.652228.652529	156.07	117.291	220.063	117.85	237.586	67.3702	187.064	40.8745	144.268	43.8224	180.38	46.1599	241.299	65.3869	223.669	56.3058	324.515	165.601	435.544	160.057	342.912	96.938	430.988	43.7557	339.632	44.2598	422.97	44.5888	354.454	54.8033	188.064	78.9966
X_cer.663939.664240	183.538	83.7011	253.596	80.7067	225.447	31.9063	280.596	20.549	188.479	18.2232	208.955	23.421	327.477	21.8916	217.731	16.9583	399.205	134.613	545.964	107.053	376.641	47.3459	537.9	21.3071	400.827	20.9587	450.96	25.6241	412.394	22.6239	241.797	27.2726
X_cer.669197.669498	203.515	187.064	207.488	142.765	254.928	43.1347	232.494	20.3256	195.459	17.5723	223.243	15.4624	162.015	17.7149	190.02	9.42125	404.356	244.356	383.401	168.404	323.237	55.4672	300.69	24.351	452.843	15.7806	255.026	20.4124	391.944	16.3005	174.631	18.652
X_cer.675865.676166	216.001	255.473	224.254	236.77	279.207	90.1604	275.252	34.6205	190.806	26.5754	223.243	21.8293	168.909	20.1633	199.917	13.0789	437.837	338.308	414.074	286.517	376.641	107.997	263.939	32.8485	458.963	23.0545	270.576	28.809	357.862	21.3592	207.255	22.257
X_cer.690572.690873	218.498	711.664	264.075	720.246	260.131	596.437	280.596	431.975	255.959	476.839	241.102	513.671	303.347	477.151	251.381	372.971	463.593	935.381	641.047	925.285	455.343	659.386	451.034	451.381	446.724	486.241	376.319	489.898	521.456	471.168	305.125	486.362
X_cer.702228.702529	189.781	100.359	232.638	113.876	274.004	60.0328	219.132	37.5242	241.997	39.1581	239.316	46.1599	289.558	38.8865	255.339	33.0298	388.903	167.773	561.3	142.945	393.506	83.8056	387.555	37.7948	364.11	39.205	413.64	35.3236	514.64	33.163	253.311	43.26
X_cer.703292.703593	262.197	1283.92	272.458	1386.08	301.752	1145.85	360.767	907.058	293.189	930.791	292.894	772.894	465.362	814.599	316.7	786.397	463.593	1919.71	717.728	1799.65	517.179	1365.43	698.268	962.498	514.038	960.523	746.417	820.26	695.275	838.069	379.967	1023.98
X_cer.744981.745282	318.383	508.487	305.992	595.059	352.044	323.844	448.954	292.934	1151.81	350.904	417.91	395.429	985.877	366.541	405.772	239.411	726.295	766.819	871.088	836.179	688.636	571.261	1593.65	337.997	740.46	370.105	1355.99	395.943	1407.59	376.878	406.833	386.519
X_cer.745485.745786	219.746	2135.13	232.638	2428.38	204.636	1945.51	318.009	1907.26	951.701	2031.23	228.6	3079.75	758.367	2311.3	318.679	1879.71	473.895	3593.49	671.719	3852.02	438.478	3513.1	1222.8	2558.88	602.771	2566.7	951.682	2747.86	1128.12	2736.09	251.392	2931.81
norm_value	1	1	1	1	1	1	1	1	1	1	1	1	1	1	1	1	1	1	1	1	1	1	1	1	1	1	1	1	1	1	1	1
