# Supplementary material for: Context-dependent function of the transcriptional regulator Rap1 in gene silencing and activation in Saccharomyces cerevisiae
Source: Proc Natl Acad Sci U S A. 2023 Sep 28;120(40):e2304343120. doi: 10.1073/pnas.2304343120 (PMC10556627; doi:10.1073/pnas.2304343120)
Supplement: Supplementary file 7 — Dataset S06 (XLSX) [file pnas.2304343120.sd06.xlsx]

## Sheet: Sheet1
crick	watson	peaknames	15237_00_IP	chr	chr_length	species	start	end	summit	trna	rDNA	subtelo	log_koff.237	ste_log_koff.237	pval_koff.237	sigma.237	log_koff.238	ste_log_koff.238	pval_koff.238	sigma.238	avg_logkoff	avg_restime	gene_by	cat	watson_genename	crick_genename
YAL005C	YAL003W	I_cer.141678.141979	68.4082	I	230218	cer	141678	141979	141828	NA	FALSE	FALSE	-2.2999	0.347919	0.00119167	0.133475	-1.92601	0.143899	4.16549e-05	0.0529885	-2.11296	8.27265	TRUE	Gene Proximal	EFB1	SSA1
YAL034C	NA	I_cer.81977.82278	890.809	I	230218	cer	81977	82278	82127	NA	FALSE	FALSE	-2.73973	0.391252	0.000915256	0.153879	-2.5992	0.337101	0.000585674	0.136501	-2.66947	14.4323	TRUE	Gene Proximal	NA	FUN19
YBL022C	NA	II_cer.181348.181649	575.667	II	813184	cer	181348	181649	181498	NA	FALSE	FALSE	-2.74875	0.421607	0.00126907	0.164908	-2.70534	0.421849	0.00136775	0.17108	-2.72705	15.2877	TRUE	Gene Proximal	NA	PIM1
YBL029C-A	NA	II_cer.165113.165414	157.298	II	813184	cer	165113	165414	165263	NA	FALSE	FALSE	-3.41612	1.00657	0.0193804	0.218962	-2.89657	0.549245	0.00326172	0.160371	-3.15635	23.4847	TRUE	Gene Proximal	NA
YBL061C	YBL060W	II_cer.107649.107950	369.759	II	813184	cer	107649	107950	107799	NA	FALSE	FALSE	-2.55147	0.306201	0.000407001	0.123688	-2.49434	0.312682	0.000499538	0.129412	-2.5229	12.4648	TRUE	Gene Proximal	YEL1	SKT5
YBL071C-B	YBL071W-A	II_cer.89636.89937	313.64	II	813184	cer	89636	89937	89786	NA	FALSE	FALSE	-3.25533	0.682749	0.00502381	0.0927628	-2.6393	0.352061	0.000667613	0.082987	-2.94731	19.0547	TRUE	Gene Proximal	KTI11
YBL082C	NA	II_cer.71104.71405	177.37	II	813184	cer	71104	71405	71254	NA	FALSE	FALSE	-2.09959	0.248749	0.000383044	0.104433	-1.88997	0.154827	6.52421e-05	0.061206	-1.99478	7.35059	TRUE	Gene Proximal	NA	ALG3
YBL087C	NA	II_cer.60896.61197	1329.39	II	813184	cer	60896	61197	61046	NA	FALSE	FALSE	-2.84746	0.298776	0.000215195	0.0788073	-2.62968	0.254055	0.000144859	0.0775684	-2.73857	15.4649	TRUE	Gene Proximal	NA	RPL23A
YBL093C	NA	II_cer.45034.45335	916.616	II	813184	cer	45034	45335	45184	NA	FALSE	FALSE	-2.63286	0.857798	0.027805	0.0838926	-2.24398	0.502704	0.00661697	0.0851585	-2.43842	11.455	TRUE	Gene Proximal	NA	ROX3
YBR060C	NA	II_cer.362573.362874	255.609	II	813184	cer	362573	362874	362723	NA	FALSE	FALSE	-2.6744	0.250234	0.000124168	0.0902821	-2.49683	0.1934	4.96729e-05	0.0721306	-2.58562	13.2715	TRUE	Gene Proximal	NA	ORC2
YBR076C-A	NA	II_cer.391519.391820	75.645	II	813184	cer	391519	391820	391669	NA	FALSE	FALSE	-2.23819	0.245733	0.000267068	0.0867298	-2.01732	0.180562	0.000100226	0.0633107	-2.12776	8.396	TRUE	Gene Proximal	NA
YBR084C-A	YBR085W	II_cer.415525.415826	610.485	II	813184	cer	415525	415826	415675	NA	FALSE	FALSE	-3.49259	0.806191	0.0074837	0.0871978	-2.65088	0.422062	0.00150301	0.0890473	-3.07174	21.5794	TRUE	Gene Proximal	AAC3	RPL19A
YBR181C	NA	II_cer.592931.593232	447.589	II	813184	cer	592931	593232	593081	NA	FALSE	FALSE	-3.59368	0.971832	0.0140308	0.199413	-3.25251	0.674408	0.00478681	0.180306	-3.4231	30.6642	TRUE	Gene Proximal	NA	RPS6B
YBR188C	YBR189W	II_cer.604153.604454	514.632	II	813184	cer	604153	604454	604303	NA	FALSE	FALSE	-3.29303	0.626356	0.00330584	0.167723	-2.92013	0.366041	0.000499427	0.118058	-3.10658	22.3445	TRUE	Gene Proximal	RPS9B	NTC20
YBR196C-A	NA	II_cer.614122.614423	194.574	II	813184	cer	614122	614423	614272	NA	FALSE	FALSE	-3.36433	0.344912	0.000192597	0.0744498	-2.8865	0.200126	2.8897e-05	0.0553633	-3.12542	22.7693	TRUE	Gene Proximal	NA
YCL007C	YCL005W	III_cer.107438.107739	58.5771	III	316620	cer	107438	107739	107588	NA	FALSE	FALSE	-2.0548	0.402215	0.00374253	0.14632	-1.87438	0.223664	0.000396211	0.0814974	-1.96459	7.13199	TRUE	Gene Proximal	LDB16
YCL030C	NA	III_cer.68397.68698	386.008	III	316620	cer	68397	68698	68547	NA	FALSE	FALSE	-2.31209	0.291267	0.000511199	0.126067	-2.21895	0.238204	0.000239954	0.100961	-2.26552	9.63612	TRUE	Gene Proximal	NA	HIS4
YCL037C	YCL036W	III_cer.58725.59026	591.506	III	316620	cer	58725	59026	58875	NA	FALSE	FALSE	-2.804	0.402183	0.000933846	0.090584	-2.42997	0.303693	0.000492508	0.0815403	-2.61698	13.6943	TRUE	Gene Proximal	GFD2	SRO9
YCL067C	YCL066W	III_cer.12994.13295	797.55	III	316620	cer	12994	13295	13144	NA	FALSE	TRUE	-2.72988	0.403845	0.00107611	0.148157	-2.76032	0.401171	0.000992142	0.153743	-2.7451	15.5662	TRUE	Both	HMLALPHA1	HMLALPHA2
YCR024C-B	NA	III_cer.162858.163159	82.3356	III	316620	cer	162858	163159	163008	NA	FALSE	FALSE	-2.28588	0.385993	0.0019572	0.126327	-2.29967	0.344202	0.00113519	0.126603	-2.29278	9.9024	TRUE	Gene Proximal	NA
YCR031C	NA	III_cer.178339.178640	484.865	III	316620	cer	178339	178640	178489	NA	FALSE	FALSE	-2.69051	0.360605	0.000682549	0.135111	-2.53532	0.304942	0.000411306	0.118758	-2.61292	13.6388	TRUE	Gene Proximal	NA	RPS14A
YCR039C	YCR040W	III_cer.200150.200451	457.147	III	316620	cer	200150	200451	200300	NA	FALSE	FALSE	-2.87813	0.269214	0.000123983	0.0795117	-2.7835	0.292209	0.0002157	0.0936703	-2.83082	16.9593	TRUE	Gene Proximal	MATALPHA1	MATALPHA2
YDL061C	NA	IV_cer.340673.340974	63.7657	IV	1531933	cer	340673	340974	340823	NA	FALSE	FALSE	-2.50769	0.213903	7.93856e-05	0.0714678	-2.37338	0.267785	0.000304034	0.100164	-2.44053	11.4792	TRUE	Gene Proximal	NA	RPS29B
YDL076C	YDL075W	IV_cer.321680.321981	332.893	IV	1531933	cer	321680	321981	321830	NA	FALSE	FALSE	-3.55395	0.663428	0.00304687	0.130716	-2.96799	0.340435	0.000328708	0.0977759	-3.26097	26.0749	TRUE	Gene Proximal	RPL31A	RXT3
YDL083C	YDL082W	IV_cer.308044.308345	421.373	IV	1531933	cer	308044	308345	308194	NA	FALSE	FALSE	-3.83018	0.473897	0.000469795	0.0511966	-2.90882	0.250074	8.24651e-05	0.0591922	-3.3695	29.0641	TRUE	Gene Proximal	RPL13A	RPS16B
YDL133C-A	YDL133W	IV_cer.221983.222284	929.587	IV	1531933	cer	221983	222284	222133	NA	FALSE	FALSE	-3.5602	0.537364	0.00117954	0.0912847	-2.9941	0.248904	7.00639e-05	0.06336	-3.27715	26.5001	TRUE	Gene Proximal	SRF1	RPL41B
YDL184C	NA	IV_cer.130625.130926	750.852	IV	1531933	cer	130625	130926	130775	NA	FALSE	FALSE	-3.40518	0.70824	0.00484961	0.186033	-3.00995	0.399796	0.000654523	0.130282	-3.20756	24.7187	TRUE	Gene Proximal	NA	RPL41A
YDL188C	YDL186W	IV_cer.125316.125617	964.269	IV	1531933	cer	125316	125617	125466	NA	FALSE	FALSE	-3.0529	0.406749	0.000663944	0.0828952	-2.74008	0.437288	0.001519	0.114268	-2.89649	18.1105	TRUE	Gene Proximal		PPH22
YDR036C	YDR037W	IV_cer.525046.525347	364.161	IV	1531933	cer	525046	525347	525196	NA	FALSE	FALSE	-2.07722	0.584468	0.0163174	0.111028	-2.29465	0.36895	0.00157112	0.0887169	-2.18594	8.89897	TRUE	Gene Proximal	KRS1	EHD3
YDR058C	NA	IV_cer.568813.569114	105.821	IV	1531933	cer	568813	569114	568963	NA	FALSE	FALSE	-2.16586	0.302069	0.000820685	0.114859	-2.17767	0.279246	0.000555469	0.111312	-2.17176	8.77375	TRUE	Gene Proximal	NA	TGL2
YDR109C	YDR110W	IV_cer.675604.675905	162.623	IV	1531933	cer	675604	675905	675754	NA	FALSE	FALSE	-2.04018	0.253966	0.000483405	0.105392	-1.97716	0.244835	0.000471656	0.100515	-2.00867	7.4534	TRUE	Gene Proximal	FOB1
YDR134C	NA	IV_cer.721797.722098	82.4722	IV	1531933	cer	721797	722098	721947	NA	FALSE	FALSE	-2.07267	0.306394	0.00107249	0.120895	-1.87514	0.136142	3.62141e-05	0.0512685	-1.9739	7.19872	TRUE	Gene Proximal	NA
YDR135C	NA	IV_cer.727589.727890	92.4399	IV	1531933	cer	727589	727890	727739	NA	FALSE	FALSE	-2.12993	0.242577	0.000317826	0.0957668	-2.08838	0.283461	0.000723778	0.114644	-2.10915	8.24126	TRUE	Gene Proximal	NA	YCF1
YDR192C	NA	IV_cer.844831.845132	81.2433	IV	1531933	cer	844831	845132	844981	NA	FALSE	FALSE	-1.95678	0.235965	0.000416337	0.090771	-2.06313	0.251983	0.000442086	0.0993064	-2.00995	7.46296	TRUE	Gene Proximal	NA	NUP42
YDR258C	NA	IV_cer.974300.974601	155.386	IV	1531933	cer	974300	974601	974450	NA	FALSE	FALSE	-2.33296	0.384355	0.0017529	0.165066	-2.06933	0.210448	0.000185317	0.0846077	-2.20114	9.03533	TRUE	Gene Proximal	NA	HSP78
YDR264C	YDR265W	IV_cer.998392.998693	96.9458	IV	1531933	cer	998392	998693	998542	NA	FALSE	FALSE	-2.43191	0.268276	0.00027318	0.0982215	-2.51786	0.337378	0.000681735	0.129366	-2.47488	11.8803	TRUE	Gene Proximal	PEX10	AKR1
YDR276C	NA	IV_cer.1013682.1013983	391.606	IV	1531933	cer	1013682	1013983	1013832	NA	FALSE	FALSE	-2.64945	0.309646	0.000359174	0.111576	-2.3985	0.222616	0.000119432	0.0832264	-2.52397	12.4781	TRUE	Gene Proximal	NA	PMP3
YDR300C	YDR301W	IV_cer.1062822.1063123	683.126	IV	1531933	cer	1062822	1063123	1062972	NA	FALSE	FALSE	-2.68814	0.290181	0.000246399	0.112201	-2.55862	0.275222	0.000242271	0.110257	-2.62338	13.7822	TRUE	Gene Proximal	CFT1	PRO1
YDR324C	YDR325W	IV_cer.1116811.1117112	717.262	IV	1531933	cer	1116811	1117112	1116961	NA	FALSE	FALSE	-2.52803	0.336362	0.000659774	0.141087	-2.44121	0.305321	0.000494197	0.128839	-2.48462	11.9965	TRUE	Gene Proximal	YCG1	UTP4
YDR387C	YDR388W	IV_cer.1249892.1250193	67.7255	IV	1531933	cer	1249892	1250193	1250042	NA	FALSE	FALSE	-2.14851	0.235628	0.000265674	0.0901015	-2.14939	0.245032	0.000319291	0.0951917	-2.14895	8.57587	TRUE	Gene Proximal	RVS167	CIN10
YDR408C	YDR409W	IV_cer.1289073.1289374	160.029	IV	1531933	cer	1289073	1289374	1289223	NA	FALSE	FALSE	-3.16127	0.631794	0.00409193	0.19559	-2.89967	0.485586	0.0018859	0.170457	-3.03047	20.707	TRUE	Gene Proximal	SIZ1	ADE8
YDR447C	YDR448W	IV_cer.1355704.1356005	263.119	IV	1531933	cer	1355704	1356005	1355854	NA	FALSE	FALSE	-3.46723	0.744758	0.00555448	0.0894713	-2.65988	0.35284	0.000650581	0.079572	-3.06355	21.4035	TRUE	Gene Proximal	ADA2	RPS17B
YDR470C	YDR471W	IV_cer.1401291.1401592	640.388	IV	1531933	cer	1401291	1401592	1401441	NA	FALSE	FALSE	-2.87971	0.458689	0.0015059	0.097685	-2.57003	0.383546	0.00112015	0.102345	-2.72487	15.2544	TRUE	Gene Proximal	RPL27B	UGO1
YDR487C	NA	IV_cer.1429108.1429409	56.2559	IV	1531933	cer	1429108	1429409	1429258	NA	FALSE	FALSE	-2.28849	0.226091	0.000161285	0.0765782	-2.02166	0.228329	0.000305479	0.0823569	-2.15507	8.62853	TRUE	Gene Proximal	NA	RIB3
YDR495C	NA	IV_cer.1441246.1441547	114.15	IV	1531933	cer	1441246	1441547	1441396	NA	FALSE	FALSE	-2.16037	0.307828	0.00090591	0.121346	-2.15215	0.262133	0.000436396	0.106458	-2.15626	8.63878	TRUE	Gene Proximal	NA	VPS3
YDR500C	YDR501W	IV_cer.1450888.1451189	331.254	IV	1531933	cer	1450888	1451189	1451038	NA	FALSE	FALSE	-3.12744	0.241939	4.93672e-05	0.0588718	-2.78094	0.201071	3.54869e-05	0.0619976	-2.95419	19.1862	TRUE	Gene Proximal	PLM2	RPL37B
YEL008C-A	NA	V_cer.141007.141308	201.811	V	576874	cer	141007	141308	141157	NA	FALSE	FALSE	-2.84116	0.584972	0.00464565	0.0872065	-2.14411	0.381308	0.00246319	0.0739866	-2.49264	12.0931	TRUE	Gene Proximal	NA
YEL009C	YEL008W	V_cer.140047.140348	87.1147	V	576874	cer	140047	140348	140197	NA	FALSE	FALSE	-2.01179	0.470689	0.00790754	0.137743	-2.16928	0.367977	0.00199742	0.128371	-2.09053	8.08923	TRUE	Gene Proximal		GCN4
YEL020C-B	NA	V_cer.117423.117724	90.2552	V	576874	cer	117423	117724	117573	NA	FALSE	FALSE	-2.20863	0.305528	0.000790291	0.11831	-2.07896	0.234362	0.00030278	0.0903571	-2.14379	8.53173	TRUE	Gene Proximal	NA
YEL023C	NA	V_cer.110528.110829	760.273	V	576874	cer	110528	110829	110678	NA	FALSE	FALSE	-2.60932	0.316604	0.00042862	0.128934	-2.58992	0.347845	0.000689168	0.146245	-2.59962	13.4586	TRUE	Gene Proximal	NA
YEL034C-A	YEL032W	V_cer.86448.86749	125.21	V	576874	cer	86448	86749	86598	NA	FALSE	FALSE	-2.18637	0.406862	0.00300556	0.141989	-2.04696	0.259933	0.000530662	0.0937131	-2.11666	8.30339	TRUE	Gene Proximal	MCM3
YEL035C	YEL033W	V_cer.85786.86087	161.667	V	576874	cer	85786	86087	85936	NA	FALSE	FALSE	-2.27238	0.558158	0.00962253	0.184024	-2.14988	0.360412	0.00189497	0.128152	-2.21113	9.12603	TRUE	Gene Proximal	MTC7	UTR5
YEL046C	NA	V_cer.69044.69345	417.003	V	576874	cer	69044	69345	69194	NA	FALSE	FALSE	-3.2302	0.703081	0.00587037	0.140338	-2.70798	0.464229	0.00209348	0.121319	-2.96909	19.4742	TRUE	Gene Proximal	NA	GLY1
YEL054C	NA	V_cer.53564.53865	1491.46	V	576874	cer	53564	53865	53714	NA	FALSE	FALSE	-3.10154	0.418767	0.000706293	0.13276	-2.8691	0.318692	0.000282272	0.113242	-2.98532	19.7928	TRUE	Gene Proximal	NA	RPL12A
YER031C	YER032W	V_cer.214728.215029	532.519	V	576874	cer	214728	215029	214878	NA	FALSE	FALSE	-2.6571	0.297738	0.000294249	0.094862	-2.47665	0.301842	0.00043766	0.103108	-2.56687	13.025	TRUE	Gene Proximal	FIR1	YPT31
YER033C	YER034W	V_cer.221575.221876	168.221	V	576874	cer	221575	221876	221725	NA	FALSE	FALSE	-3.53502	1.01302	0.0174781	0.077113	-2.59039	0.667524	0.0116348	0.110785	-3.06271	21.3854	TRUE	Gene Proximal		ZRG8
YER047C	NA	V_cer.246641.246942	121.66	V	576874	cer	246641	246942	246791	NA	FALSE	FALSE	-2.05823	0.1859	0.000104712	0.0730475	-2.00386	0.182871	0.000110078	0.072771	-2.03105	7.62206	TRUE	Gene Proximal	NA	SAP1
YER056C-A	NA	V_cer.270342.270643	296.436	V	576874	cer	270342	270643	270492	NA	FALSE	FALSE	-3.28885	0.640908	0.00367132	0.0942217	-2.66939	0.399324	0.00113241	0.0982446	-2.97912	19.6704	TRUE	Gene Proximal	NA	RPL34A
YER088C	YER088W-B	V_cer.335368.335669	68.9544	V	576874	cer	335368	335669	335518	NA	FALSE	FALSE	-2.02488	0.212897	0.000217296	0.0754497	-1.96278	0.126463	2.01668e-05	0.0458343	-1.99383	7.34359	TRUE	Gene Proximal		DOT6
YER116C	YER117W	V_cer.396252.396553	836.465	V	576874	cer	396252	396553	396402	NA	FALSE	FALSE	-3.12093	0.498708	0.00152785	0.108439	-2.71449	0.316312	0.000354196	0.0911025	-2.91771	18.4989	TRUE	Gene Proximal	RPL23B	SLX8
YER137C	NA	V_cer.442093.442394	212.871	V	576874	cer	442093	442394	442243	NA	FALSE	FALSE	-2.21401	0.430855	0.00364949	0.160404	-2.14068	0.300841	0.000850085	0.120207	-2.17734	8.82283	TRUE	Gene Proximal	NA
YER168C	YER169W	V_cer.522754.523055	242.501	V	576874	cer	522754	523055	522904	NA	FALSE	FALSE	-2.46994	0.231888	0.000126212	0.0866981	-2.33609	0.23245	0.000166917	0.0889898	-2.40302	11.0565	TRUE	Gene Proximal	RPH1	CCA1
YFL016C	NA	VI_cer.106548.106849	614.309	VI	270161	cer	106548	106849	106698	NA	FALSE	FALSE	-2.26249	0.368628	0.00166763	0.0658699	-2.19066	0.479449	0.00600672	0.108264	-2.22657	9.26805	TRUE	Gene Proximal	NA	MDJ1
YFL034C-A	YFL034W	VI_cer.65009.65310	905.146	VI	270161	cer	65009	65310	65159	NA	FALSE	FALSE	-2.71226	0.572275	0.00515265	0.108814	-2.3998	0.33786	0.000857106	0.0830493	-2.55603	12.8846	TRUE	Gene Proximal	MIL1	RPL22B
YFR032C	NA	VI_cer.223229.223530	103.5	VI	270161	cer	223229	223530	223379	NA	FALSE	FALSE	-2.5834	0.483706	0.0030871	0.163423	-2.43262	0.348615	0.000930146	0.12842	-2.50801	12.2805	TRUE	Gene Proximal	NA	RRT5
YFR032C-B	NA	VI_cer.223911.224212	383.277	VI	270161	cer	223911	224212	224061	NA	FALSE	FALSE	-2.86787	0.34262	0.000398429	0.0960355	-2.67385	0.271638	0.000184375	0.0882448	-2.77086	15.9724	TRUE	Gene Proximal	NA
YFR033C	NA	VI_cer.224857.225158	88.6166	VI	270161	cer	224857	225158	225007	NA	FALSE	FALSE	-2.38054	0.275719	0.000344176	0.0910785	-2.25163	0.232116	0.000197752	0.0804774	-2.31608	10.1359	TRUE	Gene Proximal	NA	QCR6
YGL075C	YGL073W	VII_cer.368371.368672	368.121	VII	1090940	cer	368371	368672	368521	NA	FALSE	FALSE	-2.43048	0.261877	0.000244218	0.107418	-2.35891	0.280215	0.000387869	0.117152	-2.39469	10.9648	TRUE	Gene Proximal	HSF1	MPS2
YGL076C	NA	VII_cer.366103.366404	1063.4	VII	1090940	cer	366103	366404	366253	NA	FALSE	FALSE	-2.77591	0.362161	0.00060211	0.103519	-2.61345	0.297713	0.000318171	0.0955002	-2.69468	14.8007	TRUE	Gene Proximal	NA	RPL7A
YGL084C	NA	VII_cer.352334.352635	131.491	VII	1090940	cer	352334	352635	352484	NA	FALSE	FALSE	-2.73942	0.434469	0.00147688	0.162703	-2.69048	0.418292	0.00134951	0.164493	-2.71495	15.1039	TRUE	Gene Proximal	NA	GUP1
YGL123C-A	NA	VII_cer.278051.278352	109.781	VII	1090940	cer	278051	278352	278201	NA	FALSE	FALSE	-2.46097	0.38493	0.00138702	0.124736	-2.30904	0.339533	0.00104679	0.11967	-2.38501	10.8591	TRUE	Gene Proximal	NA
YGL136C	YGL135W	VII_cer.254189.254490	2130.49	VII	1090940	cer	254189	254490	254339	NA	FALSE	FALSE	-3.11693	0.363071	0.000353569	0.0683483	-2.72967	0.325296	0.000393768	0.0860607	-2.9233	18.6026	TRUE	Gene Proximal	RPL1B	MRM2
YGL147C	NA	VII_cer.228483.228784	180.92	VII	1090940	cer	228483	228784	228633	NA	FALSE	FALSE	-2.82848	0.737183	0.0121622	0.101408	-2.35101	0.227246	0.000145209	0.0526306	-2.58974	13.3264	TRUE	Gene Proximal	NA	RPL9A
YGL188C-A	NA	VII_cer.149167.149468	1860.13	VII	1090940	cer	149167	149468	149317	NA	FALSE	FALSE	-2.81066	0.371874	0.000642762	0.0917073	-2.5235	0.292966	0.000348035	0.0881471	-2.66708	14.3978	TRUE	Gene Proximal	NA
YGR031C-A	NA	VII_cer.547430.547731	83.0184	VII	1090940	cer	547430	547731	547580	NA	FALSE	FALSE	-2.21398	0.221815	0.000172497	0.078744	-2.08452	0.198385	0.00013476	0.0710583	-2.14925	8.57843	TRUE	Gene Proximal	NA	NAG1
YGR050C	NA	VII_cer.592469.592770	77.2835	VII	1090940	cer	592469	592770	592619	NA	FALSE	FALSE	-1.98263	0.174507	9.24221e-05	0.0602504	-1.79312	0.1393	5.03893e-05	0.0483463	-1.88787	6.6053	TRUE	Gene Proximal	NA
YGR084C	NA	VII_cer.648350.648651	99.5401	VII	1090940	cer	648350	648651	648500	NA	FALSE	FALSE	-2.46846	0.405355	0.00172744	0.139497	-2.3569	0.346012	0.00103909	0.127225	-2.41268	11.1639	TRUE	Gene Proximal	NA	MRP13
YGR085C	NA	VII_cer.648998.649299	1072.82	VII	1090940	cer	648998	649299	649148	NA	FALSE	FALSE	-2.90012	0.372397	0.000559032	0.111659	-2.70437	0.2914	0.000244262	0.097034	-2.80225	16.4816	TRUE	Gene Proximal	NA	RPL11B
YGR117C	YGR118W	VII_cer.726468.726769	359.928	VII	1090940	cer	726468	726769	726618	NA	FALSE	FALSE	-3.35808	0.601849	0.00254887	0.14593	-3.0339	0.466121	0.00127875	0.140597	-3.19599	24.4343	TRUE	Gene Proximal	RPS23A
YGR148C	NA	VII_cer.787723.788024	45.8786	VII	1090940	cer	787723	788024	787873	NA	FALSE	FALSE	-2.40253	0.308159	0.000556122	0.115749	-2.44495	0.365809	0.00113324	0.140849	-2.42374	11.288	TRUE	Gene Proximal	NA	RPL24B
YGR159C	NA	VII_cer.807780.808081	223.248	VII	1090940	cer	807780	808081	807930	NA	FALSE	FALSE	-2.41913	0.313737	0.000585594	0.13119	-2.27553	0.241296	0.000226303	0.0989535	-2.34733	10.4576	TRUE	Gene Proximal	NA	NSR1
YGR192C	NA	VII_cer.884155.884456	118.793	VII	1090940	cer	884155	884456	884305	NA	FALSE	FALSE	-3.27581	0.559776	0.00206386	0.0817425	-2.72753	0.434568	0.00150774	0.0937857	-3.00167	20.1191	TRUE	Gene Proximal	NA	TDH3
YGR233C	NA	VII_cer.958419.958720	94.0784	VII	1090940	cer	958419	958720	958569	NA	FALSE	FALSE	-2.48673	0.380394	0.00125365	0.147263	-2.35316	0.32259	0.000757886	0.124491	-2.41995	11.2453	TRUE	Gene Proximal	NA	PHO81
YGR283C	NA	VII_cer.1060038.1060339	332.62	VII	1090940	cer	1060038	1060339	1060188	NA	FALSE	FALSE	-2.44163	0.322492	0.000637618	0.136714	-2.41835	0.303202	0.000499886	0.129751	-2.42999	11.3588	TRUE	Gene Proximal	NA
YHL033C	NA	VIII_cer.36108.36409	253.561	VIII	562643	cer	36108	36409	36258	NA	FALSE	FALSE	-3.22479	0.763913	0.00831652	0.120811	-2.69685	0.385566	0.00092006	0.0966507	-2.96082	19.3138	TRUE	Gene Proximal	NA	RPL8A
YHL038C	NA	VIII_cer.25554.25855	216.421	VIII	562643	cer	25554	25855	25704	NA	FALSE	FALSE	-3.26672	0.676622	0.00476491	0.182833	-3.02185	0.589399	0.00368535	0.192786	-3.14429	23.2031	TRUE	Gene Proximal	NA	CBP2
YHR009C	YHR010W	VIII_cer.125967.126268	1248.55	VIII	562643	cer	125967	126268	126117	NA	FALSE	FALSE	-3.2922	0.459871	0.000826599	0.106115	-2.83781	0.272738	0.000141277	0.0822797	-3.065	21.4345	TRUE	Gene Proximal	RPL27A	TDA3
YHR021C	YHR021W-A	VIII_cer.148939.149240	587	VIII	562643	cer	148939	149240	149089	NA	FALSE	FALSE	-2.44039	0.514874	0.00515111	0.0942207	-2.33922	0.324461	0.000800141	0.0815283	-2.3898	10.9113	TRUE	Gene Proximal	ECM12	RPS27B
YHR141C	YHR142W	VIII_cer.382979.383280	1097.95	VIII	562643	cer	382979	383280	383129	NA	FALSE	FALSE	-2.97237	0.452891	0.00123134	0.0830461	-2.55672	0.340642	0.00066395	0.086959	-2.76454	15.8718	TRUE	Gene Proximal	CHS7	RPL42B
YHR173C	NA	VIII_cer.451374.451675	116.198	VIII	562643	cer	451374	451675	451524	NA	FALSE	FALSE	-2.14406	0.383015	0.00251249	0.144542	-2.03054	0.22366	0.000271219	0.0864653	-2.0873	8.06312	TRUE	Gene Proximal	NA
YHR203C	YHR204W	VIII_cer.505850.506151	1337.58	VIII	562643	cer	505850	506151	506000	NA	FALSE	FALSE	-2.76209	0.433631	0.00141047	0.108582	-2.46657	0.333879	0.000714652	0.0985838	-2.61433	13.6581	TRUE	Gene Proximal	MNL1	RPS4B
YIL002C	YIL001W	IX_cer.353596.353897	88.7532	IX	439888	cer	353596	353897	353746	NA	FALSE	FALSE	-2.54353	0.456008	0.00255247	0.193378	-2.53698	0.446765	0.00235861	0.189796	-2.54025	12.6829	TRUE	Gene Proximal		INP51
YIL033C	NA	IX_cer.291905.292206	58.4406	IX	439888	cer	291905	292206	292055	NA	FALSE	FALSE	-2.33515	0.279775	0.000403826	0.103278	-2.14303	0.309372	0.000961999	0.118327	-2.23909	9.3848	TRUE	Gene Proximal	NA	BCY1
YIL047C	YIL046W-A	IX_cer.267932.268233	58.1675	IX	439888	cer	267932	268233	268082	NA	FALSE	FALSE	-2.08083	0.265306	0.000540805	0.0901681	-1.88055	0.183191	0.000150741	0.0609917	-1.98069	7.24774	TRUE	Gene Proximal		SYG1
YIL052C	NA	IX_cer.257370.257671	698.965	IX	439888	cer	257370	257671	257520	NA	FALSE	FALSE	-3.07378	0.488799	0.00149478	0.0628078	-2.47327	0.287852	0.000352166	0.0650822	-2.77352	16.0149	TRUE	Gene Proximal	NA	RPL34B
YIL055C	YIL054W	IX_cer.254223.254524	478.448	IX	439888	cer	254223	254524	254373	NA	FALSE	FALSE	-3.4117	0.552067	0.00161691	0.101535	-2.81266	0.293461	0.000209462	0.0798322	-3.11218	22.4699	TRUE	Gene Proximal
YIL057C	NA	IX_cer.248671.248972	404.305	IX	439888	cer	248671	248972	248821	NA	FALSE	FALSE	-2.21758	0.23258	0.000214733	0.0948989	-1.98844	0.132389	2.36912e-05	0.052428	-2.10301	8.19079	TRUE	Gene Proximal	NA	RGI2
YIL069C	YIL068W-A	IX_cer.232685.232986	144.463	IX	439888	cer	232685	232986	232835	NA	FALSE	FALSE	-2.75561	0.359005	0.00059816	0.121256	-2.57672	0.289499	0.000297983	0.102177	-2.66616	14.3846	TRUE	Gene Proximal		RPS24B
YIL100C-A	YIL099W	IX_cer.177616.177917	66.7697	IX	439888	cer	177616	177917	177766	NA	FALSE	FALSE	-2.65754	0.482187	0.00269046	0.164466	-2.45286	0.345255	0.000856257	0.122174	-2.5552	12.8739	TRUE	Gene Proximal	SGA1
YIL133C	NA	IX_cer.99665.99966	1015.06	IX	439888	cer	99665	99966	99815	NA	FALSE	FALSE	-3.15114	0.504939	0.00154715	0.148327	-2.84202	0.349217	0.000454819	0.119705	-2.99658	20.017	TRUE	Gene Proximal	NA	RPL16A
YIL134C-A	YIL134W	IX_cer.96918.97219	33.5897	IX	439888	cer	96918	97219	97068	NA	FALSE	FALSE	-2.31602	0.352742	0.00122906	0.13164	-2.23229	0.397122	0.00246683	0.152981	-2.27415	9.71969	TRUE	Gene Proximal	FLX1
YIL149C	YIL148W	IX_cer.68232.68533	645.167	IX	439888	cer	68232	68533	68382	NA	FALSE	FALSE	-3.07315	0.601776	0.00374862	0.0972446	-2.46562	0.355562	0.000957286	0.0868021	-2.76938	15.9488	TRUE	Gene Proximal	RPL40A	MLP2
YJL048C	NA	X_cer.348939.349240	72.5045	X	745751	cer	348939	349240	349089	NA	FALSE	FALSE	-2.20214	0.404485	0.00283897	0.153644	-2.04249	0.286972	0.000849126	0.108813	-2.12231	8.35044	TRUE	Gene Proximal	NA	UBX6
YJL078C	YJL077W-A	X_cer.294289.294590	103.363	X	745751	cer	294289	294590	294439	NA	FALSE	FALSE	-2.07836	0.254443	0.00044702	0.0995314	-1.82789	0.122085	2.40612e-05	0.045459	-1.95313	7.0507	TRUE	Gene Proximal		PRY3
YJL133C-A	YJL133W	X_cer.160024.160325	378.225	X	745751	cer	160024	160325	160174	NA	FALSE	FALSE	-3.00981	0.581244	0.00353055	0.0933305	-2.25939	0.300745	0.000661061	0.0699325	-2.6346	13.9377	TRUE	Gene Proximal	MRS3
YJL136C	YJL135W	X_cer.157481.157782	528.969	X	745751	cer	157481	157782	157631	NA	FALSE	FALSE	-3.14095	0.496327	0.00145261	0.132351	-2.85005	0.382935	0.000690454	0.124713	-2.9955	19.9953	TRUE	Gene Proximal		RPS21B
YJL137C	NA	X_cer.156236.156537	39.461	X	745751	cer	156236	156537	156386	NA	FALSE	FALSE	-2.32279	0.288267	0.000476551	0.107847	-2.11251	0.244609	0.000343729	0.093081	-2.21765	9.18572	TRUE	Gene Proximal	NA	GLG2
YJL178C	NA	X_cer.90105.90406	1167.17	X	745751	cer	90105	90406	90255	NA	FALSE	FALSE	-3.3382	0.589693	0.00239128	0.106933	-2.79228	0.302244	0.000249615	0.0797108	-3.06524	21.4395	TRUE	Gene Proximal	NA	ATG27
YJL192C	YJL191W	X_cer.73433.73734	1152.7	X	745751	cer	73433	73734	73583	NA	FALSE	FALSE	-2.79251	0.584357	0.00497607	0.0736757	-2.30645	0.262836	0.000318716	0.0545336	-2.54948	12.8004	TRUE	Gene Proximal	RPS14B	SOP4
YJL207C	NA	X_cer.47434.47735	132.174	X	745751	cer	47434	47735	47584	NA	FALSE	FALSE	-2.2234	0.274408	0.000464314	0.111703	-2.0668	0.194709	0.000128324	0.0766136	-2.1451	8.54289	TRUE	Gene Proximal	NA	LAA1
YJR058C	YJR059W	X_cer.545411.545712	902.552	X	745751	cer	545411	545712	545561	NA	FALSE	FALSE	-2.71873	0.288131	0.0002257	0.101537	-2.57683	0.254366	0.000160645	0.0938922	-2.64778	14.1226	TRUE	Gene Proximal	PTK2	APS2
YJR073C	YJR074W	X_cer.572931.573232	105.958	X	745751	cer	572931	573232	573081	NA	FALSE	FALSE	-2.10101	0.286223	0.000736181	0.118325	-1.93224	0.244415	0.000521113	0.0969061	-2.01663	7.51293	TRUE	Gene Proximal	MOG1	OPI3
YJR134C	NA	X_cer.675865.676166	255.473	X	745751	cer	675865	676166	676015	NA	FALSE	FALSE	-2.30594	0.328946	0.000910686	0.141593	-2.19864	0.29741	0.000712403	0.126752	-2.25229	9.50951	TRUE	Gene Proximal	NA	SGM1
YJR139C	YJR140W-A	X_cer.690572.690873	711.664	X	745751	cer	690572	690873	690722	NA	FALSE	FALSE	-2.65349	0.592082	0.00650893	0.0987224	-2.30348	0.420454	0.00276202	0.0980495	-2.47848	11.9232	TRUE	Gene Proximal		HOM6
YJR145C	YJR146W	X_cer.703292.703593	1283.92	X	745751	cer	703292	703593	703442	NA	FALSE	FALSE	-2.84771	0.502102	0.00237147	0.0834845	-2.3501	0.35111	0.00112579	0.0856378	-2.5989	13.449	TRUE	Gene Proximal		RPS4A
YKL082C	YKL081W	XI_cer.282435.282736	99.5401	XI	666816	cer	282435	282736	282585	NA	FALSE	FALSE	-2.90013	0.423971	0.0010192	0.145057	-2.74813	0.386216	0.000850145	0.144193	-2.82413	16.8463	TRUE	Gene Proximal	TEF4	RRP14
YKL096C-B	NA	XI_cer.259331.259632	108.279	XI	666816	cer	259331	259632	259481	NA	FALSE	FALSE	-2.13577	0.295964	0.000796681	0.115676	-2.08431	0.238405	0.000324373	0.0956698	-2.11004	8.24853	TRUE	Gene Proximal	NA
YKL151C	YKL150W	XI_cer.165969.166270	183.514	XI	666816	cer	165969	166270	166119	NA	FALSE	FALSE	-2.10639	0.271895	0.000572859	0.112348	-2.05334	0.23345	0.000315228	0.0953749	-2.07987	8.00341	TRUE	Gene Proximal	MCR1	NNR2
YKL152C	NA	XI_cer.164636.164937	273.36	XI	666816	cer	164636	164937	164786	NA	FALSE	FALSE	-2.20618	0.188372	7.97698e-05	0.0754798	-2.17877	0.215072	0.000160645	0.087544	-2.19247	8.95734	TRUE	Gene Proximal	NA	GPM1
YKL156C-A	NA	XI_cer.158993.159294	59.9425	XI	666816	cer	158993	159294	159143	NA	FALSE	FALSE	-2.77444	0.472251	0.00202823	0.168265	-2.49085	0.32632	0.000613856	0.129602	-2.63265	13.9105	TRUE	Gene Proximal	NA
YKL176C	YKL175W	XI_cer.118309.118610	466.022	XI	666816	cer	118309	118610	118459	NA	FALSE	FALSE	-2.69488	0.313298	0.000350325	0.115452	-2.60181	0.311619	0.000403189	0.119982	-2.64835	14.1306	TRUE	Gene Proximal	ZRT3	LST4
YKL178C	NA	XI_cer.114857.115158	245.915	XI	666816	cer	114857	115158	115007	NA	FALSE	FALSE	-2.45323	0.287258	0.000362413	0.114824	-2.35818	0.255869	0.000252484	0.10384	-2.4057	11.0862	TRUE	Gene Proximal	NA	STE3
YKL201C	NA	XI_cer.67765.68066	405.534	XI	666816	cer	67765	68066	67915	NA	FALSE	FALSE	-2.79963	0.226411	6.12821e-05	0.0540087	-2.46811	0.266815	0.000248101	0.0761895	-2.63387	13.9276	TRUE	Gene Proximal	NA	MNN4
YKL220C	NA	XI_cer.11533.11834	61.8541	XI	666816	cer	11533	11834	11683	NA	FALSE	TRUE	-1.93559	0.224272	0.000344812	0.0797201	-1.87003	0.193805	0.000202841	0.0716148	-1.90281	6.70474	TRUE	Both	NA	FRE2
YKR040C	NA	XI_cer.518873.519174	57.7578	XI	666816	cer	518873	519174	519023	NA	FALSE	FALSE	-2.05851	0.292127	0.000889136	0.107527	-1.72247	0.119488	2.89753e-05	0.0415664	-1.89049	6.62262	TRUE	Gene Proximal	NA
YKR092C	NA	XI_cer.614150.614451	786.217	XI	666816	cer	614150	614451	614300	NA	FALSE	FALSE	-2.71003	0.240675	9.65107e-05	0.0706652	-2.56196	0.290286	0.000310179	0.0931338	-2.63599	13.9572	TRUE	Gene Proximal	NA	SRP40
YKR094C	NA	XI_cer.618855.619156	1456.64	XI	666816	cer	618855	619156	619005	NA	FALSE	FALSE	-3.38652	0.55071	0.0016533	0.13212	-2.99205	0.358492	0.000403902	0.110035	-3.18929	24.2711	TRUE	Gene Proximal	NA	RPL40B
YKR105C	NA	XI_cer.660781.661082	115.652	XI	666816	cer	660781	661082	660931	NA	FALSE	TRUE	-2.31504	0.648339	0.0160312	0.17617	-2.32885	0.52357	0.00671461	0.174815	-2.32195	10.1955	TRUE	Both	NA	VBA5
YLL039C	NA	XII_cer.65381.65682	448.818	XII	1078177	cer	65381	65682	65531	NA	FALSE	FALSE	-2.38824	0.335038	0.000843147	0.140114	-2.27	0.254009	0.000292316	0.104808	-2.32912	10.2689	TRUE	Gene Proximal	NA	UBI4
YLL045C	NA	XII_cer.48758.49059	493.877	XII	1078177	cer	48758	49059	48908	NA	FALSE	FALSE	-2.99108	0.399187	0.000669176	0.132045	-2.78142	0.31698	0.000318804	0.115496	-2.88625	17.926	TRUE	Gene Proximal	NA	RPL8B
YLL051C	NA	XII_cer.39493.39794	115.652	XII	1078177	cer	39493	39794	39643	NA	FALSE	FALSE	-2.15318	0.344376	0.00153405	0.13844	-1.96817	0.184041	0.000123797	0.0702656	-2.06068	7.85128	TRUE	Gene Proximal	NA	FRE6
YLL064C	NA	XII_cer.13595.13896	108.415	XII	1078177	cer	13595	13896	13745	NA	FALSE	TRUE	-1.96307	0.368782	0.0031322	0.101483	-2.07052	0.295425	0.000911575	0.0963143	-2.01679	7.5142	TRUE	Both	NA	PAU18
YLR003C	NA	XII_cer.157723.158024	432.569	XII	1078177	cer	157723	158024	157873	NA	FALSE	FALSE	-2.50078	0.30167	0.000417014	0.125413	-2.50231	0.332862	0.000659046	0.141874	-2.50154	12.2013	TRUE	Gene Proximal	NA	CMS1
YLR004C	YLR005W	XII_cer.159756.160057	66.087	XII	1078177	cer	159756	160057	159906	NA	FALSE	FALSE	-2.56859	0.378984	0.00106321	0.150472	-2.47696	0.430398	0.0022229	0.177758	-2.52278	12.4631	TRUE	Gene Proximal	SSL1	THI73
YLR023C	NA	XII_cer.187299.187600	79.1951	XII	1078177	cer	187299	187600	187449	NA	FALSE	FALSE	-2.84436	0.427508	0.00115702	0.114975	-2.53393	0.322491	0.000536239	0.0991399	-2.68915	14.7191	TRUE	Gene Proximal	NA	IZH3
YLR029C	NA	XII_cer.202638.202939	82.0626	XII	1078177	cer	202638	202939	202788	NA	FALSE	FALSE	-3.1062	0.535349	0.00214383	0.108027	-2.78902	0.508425	0.00274647	0.150679	-2.94761	19.0603	TRUE	Gene Proximal	NA	RPL15A
YLR047C	YLR048W	XII_cer.241685.241986	1299.21	XII	1078177	cer	241685	241986	241835	NA	FALSE	FALSE	-3.08972	0.40725	0.000631526	0.105116	-2.68599	0.277769	0.00020076	0.08891	-2.88786	17.9548	TRUE	Gene Proximal	RPS0B	FRE8
YLR103C	YLR104W	XII_cer.346286.346587	738.7	XII	1078177	cer	346286	346587	346436	NA	FALSE	FALSE	-2.3585	0.341847	0.000979895	0.152422	-2.32199	0.333452	0.000939064	0.148418	-2.34025	10.3838	TRUE	Gene Proximal	LCL2	CDC45
YLR105C	NA	XII_cer.348287.348588	74.2796	XII	1078177	cer	348287	348588	348437	NA	FALSE	FALSE	-2.07706	0.383898	0.00291752	0.147317	-2.27668	0.42128	0.00293233	0.176921	-2.17687	8.81863	TRUE	Gene Proximal	NA	SEN2
YLR149C-A	NA	XII_cer.440671.440972	59.6694	XII	1078177	cer	440671	440972	440821	NA	FALSE	FALSE	-2.21162	0.317129	0.000932647	0.115473	-2.26826	0.427288	0.00316991	0.17026	-2.23994	9.39275	TRUE	Gene Proximal	NA
YLR183C	YLR185W	XII_cer.522170.522471	303.126	XII	1078177	cer	522170	522471	522320	NA	FALSE	FALSE	-3.6842	0.653813	0.00244033	0.112518	-3.07077	0.342424	0.000287544	0.0945167	-3.37748	29.2969	TRUE	Gene Proximal	RPL37A	TOS4
YLR213C	YLR214W	XII_cer.568088.568389	185.699	XII	1078177	cer	568088	568389	568238	NA	FALSE	FALSE	-2.41856	0.315777	0.000604235	0.12887	-2.26414	0.208632	0.000115339	0.0850382	-2.34135	10.3952	TRUE	Gene Proximal	FRE1	CRR1
YLR255C	YLR256W	XII_cer.645803.646104	260.252	XII	1078177	cer	645803	646104	645953	NA	FALSE	FALSE	-2.5916	0.213164	6.65354e-05	0.0668446	-2.48067	0.280468	0.000307016	0.0959641	-2.53614	12.6308	TRUE	Gene Proximal	HAP1
YLR264C-A	NA	XII_cer.673890.674191	966.317	XII	1078177	cer	673890	674191	674040	NA	FALSE	FALSE	-2.98614	0.347278	0.000350895	0.11933	-2.76982	0.26973	0.000150504	0.101494	-2.87798	17.7784	TRUE	Gene Proximal	NA
YLR287C-A	NA	XII_cer.713215.713516	1419.5	XII	1078177	cer	713215	713516	713365	NA	FALSE	FALSE	-2.77907	0.302655	0.00025697	0.114868	-2.57224	0.218789	7.83035e-05	0.0859746	-2.67566	14.5219	TRUE	Gene Proximal	NA	RPS30A
YLR299C-A	YLR300W	XII_cer.728305.728606	77.147	XII	1078177	cer	728305	728606	728455	NA	FALSE	FALSE	-2.07362	0.170412	6.62567e-05	0.0616531	-1.81904	0.1127	1.66352e-05	0.0390302	-1.94633	7.00295	TRUE	Gene Proximal	EXG1
YLR325C	NA	XII_cer.781507.781808	748.531	XII	1078177	cer	781507	781808	781657	NA	FALSE	FALSE	-3.28914	0.527035	0.00154694	0.126064	-2.96883	0.354511	0.000397526	0.105623	-3.12898	22.8507	TRUE	Gene Proximal	NA	RPL38
YLR339C	NA	XII_cer.806505.806806	60.6253	XII	1078177	cer	806505	806806	806655	NA	FALSE	FALSE	-2.5071	0.43703	0.00225463	0.156122	-2.33918	0.348608	0.00111304	0.134217	-2.42314	11.2812	TRUE	Gene Proximal	NA
YLR387C	NA	XII_cer.897722.898023	431.614	XII	1078177	cer	897722	898023	897872	NA	FALSE	FALSE	-3.24144	0.563518	0.00222786	0.138227	-2.89001	0.34901	0.000419201	0.105206	-3.06572	21.45	TRUE	Gene Proximal	NA	REH1
YLR399C	YLR400W	XII_cer.921701.922002	505.484	XII	1078177	cer	921701	922002	921851	NA	FALSE	FALSE	-2.80235	0.313311	0.000291137	0.100689	-2.53261	0.22485	9.63671e-05	0.0780853	-2.66748	14.4036	TRUE	Gene Proximal		BDF1
YLR401C	YLR402W	XII_cer.924507.924808	442.127	XII	1078177	cer	924507	924808	924657	NA	FALSE	FALSE	-2.67947	0.226857	7.65646e-05	0.0758358	-2.42336	0.170068	3.06676e-05	0.0606221	-2.55142	12.8253	TRUE	Gene Proximal		DUS3
YLR441C	NA	XII_cer.1019014.1019315	1410.77	XII	1078177	cer	1019014	1019315	1019164	NA	FALSE	FALSE	-3.05343	0.375269	0.000455239	0.119184	-2.79291	0.257338	0.000115299	0.0918023	-2.92317	18.6002	TRUE	Gene Proximal	NA	RPS1A
YLR452C	NA	XII_cer.1041491.1041792	187.337	XII	1078177	cer	1041491	1041792	1041641	NA	FALSE	FALSE	-3.06858	0.600854	0.00374786	0.185288	-2.85054	0.379937	0.000665152	0.127798	-2.95956	19.2895	TRUE	Gene Proximal	NA	SST2
YML025C	YML024W	XIII_cer.225401.225702	1040.87	XIII	924431	cer	225401	225702	225551	NA	FALSE	FALSE	-2.53619	0.690816	0.0144239	0.108866	-2.23134	0.420449	0.00317367	0.0937163	-2.38376	10.8456	TRUE	Gene Proximal	RPS17A	YML6
YML026C	NA	XIII_cer.224048.224349	391.47	XIII	924431	cer	224048	224349	224198	NA	FALSE	FALSE	-3.21773	0.63757	0.00394375	0.0911705	-2.7085	0.462025	0.00204784	0.111186	-2.96312	19.3583	TRUE	Gene Proximal	NA	RPS18B
YML064C	YML063W	XIII_cer.145954.146255	1141.5	XIII	924431	cer	145954	146255	146104	NA	FALSE	FALSE	-3.25573	0.347867	0.00023465	0.0407612	-2.46258	0.170197	2.84533e-05	0.0375812	-2.85916	17.4468	TRUE	Gene Proximal	RPS1B	TEM1
YML073C	NA	XIII_cer.124349.124650	1498.43	XIII	924431	cer	124349	124650	124499	NA	FALSE	FALSE	-2.85536	0.383702	0.000690898	0.116813	-2.63102	0.282184	0.000238924	0.0931138	-2.74319	15.5364	TRUE	Gene Proximal	NA	RPL6A
YML089C	YML088W	XIII_cer.91592.91893	257.521	XIII	924431	cer	91592	91893	91742	NA	FALSE	FALSE	-2.60106	0.336954	0.000582538	0.131607	-2.42888	0.293904	0.00042313	0.118764	-2.51497	12.3662	TRUE	Gene Proximal	UFO1
YML126C	NA	XIII_cer.20419.20720	69.364	XIII	924431	cer	20419	20720	20569	NA	FALSE	FALSE	-2.09438	0.302744	0.000967783	0.113563	-1.90212	0.177308	0.000121939	0.0667023	-1.99825	7.37615	TRUE	Gene Proximal	NA	ERG13
YMR008C	NA	XIII_cer.282871.283172	162.896	XIII	924431	cer	282871	283172	283021	NA	FALSE	FALSE	-2.00278	0.244739	0.000443161	0.0960687	-1.81538	0.122549	2.53533e-05	0.0457364	-1.90908	6.74689	TRUE	Gene Proximal	NA	PLB1
YMR013C-A	NA	XIII_cer.296815.297116	893.676	XIII	924431	cer	296815	297116	296965	NA	FALSE	FALSE	-3.64563	0.636647	0.0022728	0.056604	-2.64913	0.35779	0.000707275	0.074037	-3.14738	23.275	TRUE	Gene Proximal	NA
YMR015C	NA	XIII_cer.302827.303128	377.952	XIII	924431	cer	302827	303128	302977	NA	FALSE	FALSE	-2.23092	0.229942	0.000197595	0.0937237	-2.10998	0.175518	7.02822e-05	0.0699927	-2.17045	8.76222	TRUE	Gene Proximal	NA	ERG5
YMR026C	YMR027W	XIII_cer.325529.325830	68.8179	XIII	924431	cer	325529	325830	325679	NA	FALSE	FALSE	-2.58338	0.442608	0.00208801	0.176688	-2.39423	0.311685	0.000596025	0.125983	-2.4888	12.0469	TRUE	Gene Proximal		PEX12
YMR086C-A	YMR087W	XIII_cer.442247.442548	136.953	XIII	924431	cer	442247	442548	442397	NA	FALSE	FALSE	-2.29136	0.382415	0.00185744	0.165148	-2.25391	0.336404	0.00112067	0.145019	-2.27264	9.70497	TRUE	Gene Proximal
YMR092C	YMR093W	XIII_cer.453543.453844	160.985	XIII	924431	cer	453543	453844	453693	NA	FALSE	FALSE	-2.55078	0.331059	0.000587645	0.130969	-2.53701	0.370703	0.00101689	0.150576	-2.5439	12.7292	TRUE	Gene Proximal	UTP15	AIP1
YMR116C	NA	XIII_cer.500825.501126	164.808	XIII	924431	cer	500825	501126	500975	NA	FALSE	FALSE	-2.90578	0.404428	0.000812893	0.12395	-2.69731	0.387688	0.000942837	0.132982	-2.80155	16.4701	TRUE	Gene Proximal	NA	ASC1
YMR127C	YMR128W	XIII_cer.523398.523699	159.073	XIII	924431	cer	523398	523699	523548	NA	FALSE	FALSE	-2.85213	0.455582	0.00152524	0.151121	-2.64706	0.365819	0.000786718	0.132352	-2.74959	15.6363	TRUE	Gene Proximal	ECM16	SAS2
YMR141C	NA	XIII_cer.550231.550532	78.3759	XIII	924431	cer	550231	550532	550381	NA	FALSE	FALSE	-2.44225	0.472166	0.00354767	0.140145	-2.26968	0.342429	0.00117719	0.115488	-2.35597	10.5483	TRUE	Gene Proximal	NA
YMR142C	YMR143W	XIII_cer.551410.551711	1090.57	XIII	924431	cer	551410	551711	551560	NA	FALSE	FALSE	-3.27642	0.556152	0.00200332	0.0839658	-2.64963	0.402672	0.0012169	0.0982459	-2.96302	19.3564	TRUE	Gene Proximal	RPS16A	RPL13B
YMR193C-A	NA	XIII_cer.651506.651807	75.7816	XIII	924431	cer	651506	651807	651656	NA	FALSE	FALSE	-2.59553	0.548399	0.00518257	0.157798	-2.38564	0.35499	0.00110528	0.112602	-2.49059	12.0684	TRUE	Gene Proximal	NA
YMR224C	NA	XIII_cer.720639.720940	291.93	XIII	924431	cer	720639	720940	720789	NA	FALSE	FALSE	-2.18663	0.320079	0.00102528	0.140714	-2.12086	0.286051	0.000702806	0.122766	-2.15374	8.61707	TRUE	Gene Proximal	NA	MRE11
YMR242C	NA	XIII_cer.754423.754724	310.773	XIII	924431	cer	754423	754724	754573	NA	FALSE	FALSE	-3.06462	0.427039	0.000817336	0.121482	-2.81048	0.353065	0.000504553	0.113664	-2.93755	18.8696	TRUE	Gene Proximal	NA	RPL20A
YMR243C	NA	XIII_cer.756288.756589	269.537	XIII	924431	cer	756288	756589	756438	NA	FALSE	FALSE	-3.2627	0.700495	0.00554347	0.0656084	-2.4513	0.310411	0.000523778	0.0608683	-2.857	17.4092	TRUE	Gene Proximal	NA	ZRC1
YMR265C	YMR266W	XIII_cer.797908.798209	121.387	XIII	924431	cer	797908	798209	798058	NA	FALSE	FALSE	-1.94477	0.152405	5.25765e-05	0.0579971	-1.90662	0.172464	0.000105472	0.066611	-1.9257	6.85992	TRUE	Gene Proximal	RSN1
YMR295C	NA	XIII_cer.858967.859268	201.265	XIII	924431	cer	858967	859268	859117	NA	FALSE	FALSE	-1.92957	0.207446	0.000241656	0.081425	-1.83973	0.124689	2.58544e-05	0.0470951	-1.88465	6.58405	TRUE	Gene Proximal	NA
YMR304C-A	NA	XIII_cer.879230.879531	69.9102	XIII	924431	cer	879230	879531	879380	NA	FALSE	FALSE	-2.1698	0.275687	0.000532053	0.0982648	-1.92171	0.217926	0.000311425	0.08054	-2.04575	7.735	TRUE	Gene Proximal	NA
YNL003C	NA	XIV_cer.625785.626086	53.6615	XIV	784333	cer	625785	626086	625935	NA	FALSE	FALSE	-2.04974	0.289835	0.000874487	0.10862	-1.94117	0.145642	4.25191e-05	0.0541835	-1.99545	7.35554	TRUE	Gene Proximal	NA	PET8
YNL005C	YNL004W	XIV_cer.622476.622777	96.9458	XIV	784333	cer	622476	622777	622626	NA	FALSE	FALSE	-2.77442	0.439374	0.0014671	0.155668	-2.75683	0.478584	0.00221377	0.177308	-2.76563	15.889	TRUE	Gene Proximal	HRB1	MRP7
YNL011C	YNL010W	XIV_cer.613172.613473	168.358	XIV	784333	cer	613172	613473	613322	NA	FALSE	FALSE	-2.91197	0.460845	0.00146263	0.149551	-2.75518	0.430967	0.00138728	0.153749	-2.83358	17.0062	TRUE	Gene Proximal
YNL024C-A	NA	XIV_cer.586828.587129	135.724	XIV	784333	cer	586828	587129	586978	NA	FALSE	FALSE	-2.32009	0.297985	0.000559629	0.121686	-2.19597	0.194232	9.46343e-05	0.0774372	-2.25803	9.56425	TRUE	Gene Proximal	NA	KSH1
YNL029C	NA	XIV_cer.578811.579112	66.2235	XIV	784333	cer	578811	579112	578961	NA	FALSE	FALSE	-2.43535	0.271575	0.000287578	0.0961563	-2.17958	0.227806	0.00021122	0.0833581	-2.30746	10.0489	TRUE	Gene Proximal	NA	KTR5
YNL069C	NA	XIV_cer.495234.495535	1020.53	XIV	784333	cer	495234	495535	495384	NA	FALSE	FALSE	-3.26491	0.684899	0.00502816	0.119476	-2.78525	0.428157	0.00128198	0.106144	-3.02508	20.5956	TRUE	Gene Proximal	NA	RPL16B
YNL096C	NA	XIV_cer.444463.444764	305.038	XIV	784333	cer	444463	444764	444613	NA	FALSE	FALSE	-3.37397	0.642036	0.00331222	0.145973	-3.00774	0.395289	0.000622992	0.115331	-3.19086	24.3092	TRUE	Gene Proximal	NA	RPS7B
YNL154C	NA	XIV_cer.345503.345804	444.176	XIV	784333	cer	345503	345804	345653	NA	FALSE	FALSE	-2.37358	0.271149	0.000322435	0.113106	-2.34942	0.281721	0.00040543	0.119588	-2.3615	10.6068	TRUE	Gene Proximal	NA	YCK2
YNL166C	YNL165W	XIV_cer.323586.323887	100.359	XIV	784333	cer	323586	323887	323736	NA	FALSE	FALSE	-2.0662	0.231147	0.000291975	0.0904292	-2.02494	0.190597	0.000127778	0.0751521	-2.04557	7.73355	TRUE	Gene Proximal		BNI5
YNL251C	NA	XIV_cer.174259.174560	74.0065	XIV	784333	cer	174259	174560	174409	NA	FALSE	FALSE	-2.12255	0.372672	0.00232774	0.138681	-2.13634	0.338317	0.00146697	0.131706	-2.12945	8.4102	TRUE	Gene Proximal	NA	NRD1
YNL301C	NA	XIV_cer.64612.64913	123.845	XIV	784333	cer	64612	64913	64762	NA	FALSE	FALSE	-2.0794	0.220929	0.000228421	0.0841194	-2.13458	0.210749	0.000160786	0.0841869	-2.10699	8.22345	TRUE	Gene Proximal	NA	RPL18B
YNL302C	NA	XIV_cer.63156.63457	1167.58	XIV	784333	cer	63156	63457	63306	NA	FALSE	FALSE	-3.14069	0.494843	0.00143359	0.141211	-2.83519	0.321264	0.000310268	0.106506	-2.98794	19.8448	TRUE	Gene Proximal	NA	RPS19B
YNL311C	NA	XIV_cer.51670.51971	214.783	XIV	784333	cer	51670	51971	51820	NA	FALSE	FALSE	-2.80349	0.443286	0.00145679	0.151674	-2.61514	0.403062	0.00129735	0.146657	-2.70931	15.019	TRUE	Gene Proximal	NA	SKP2
YNL329C	NA	XIV_cer.22669.22970	399.389	XIV	784333	cer	22669	22970	22819	NA	FALSE	FALSE	-2.5707	0.294475	0.000326655	0.111536	-2.48076	0.318064	0.00055507	0.127708	-2.52573	12.5001	TRUE	Gene Proximal	NA	PEX6
YOL052C-A	NA	XV_cer.232028.232329	275.818	XV	1091291	cer	232028	232329	232178	NA	FALSE	FALSE	-2.62825	0.332265	0.000519715	0.129549	-2.35998	0.214802	0.000108682	0.0848818	-2.49411	12.111	TRUE	Gene Proximal	NA	DDR2
YOL121C	NA	XV_cer.92964.93265	861.589	XV	1091291	cer	92964	93265	93114	NA	FALSE	FALSE	-3.26742	0.546289	0.00187234	0.146934	-3.0023	0.422173	0.000852349	0.132483	-3.13486	22.9854	TRUE	Gene Proximal	NA	RPS19A
YOL128C	YOL127W	XV_cer.79800.80101	517.363	XV	1091291	cer	79800	80101	79950	NA	FALSE	FALSE	-3.50875	0.99894	0.0170555	0.189586	-3.00441	0.517285	0.00213424	0.13524	-3.25658	25.9607	TRUE	Gene Proximal	RPL25	YGK3
YOL158C	NA	XV_cer.21441.21742	64.7216	XV	1091291	cer	21441	21742	21591	NA	FALSE	FALSE	-1.83581	0.220438	0.000408078	0.0754078	-1.90495	0.226683	0.000391069	0.0828071	-1.87038	6.49075	TRUE	Gene Proximal	NA	ENB1
YOR032C	NA	XV_cer.391010.391311	268.444	XV	1091291	cer	391010	391311	391160	NA	FALSE	FALSE	-2.14751	0.261809	0.000438291	0.110451	-2.15888	0.28881	0.000676638	0.123198	-2.1532	8.61234	TRUE	Gene Proximal	NA	HMS1
YOR056C	YOR057W	XV_cer.431800.432101	200.855	XV	1091291	cer	431800	432101	431950	NA	FALSE	FALSE	-2.78875	0.338584	0.000429869	0.111665	-2.70593	0.400474	0.00107824	0.143165	-2.74734	15.601	TRUE	Gene Proximal	SGT1	NOB1
YOR100C	NA	XV_cer.514398.514699	494.424	XV	1091291	cer	514398	514699	514548	NA	FALSE	FALSE	-3.05672	0.482216	0.00144173	0.164426	-2.86556	0.393185	0.000761018	0.144191	-2.96114	19.32	TRUE	Gene Proximal	NA	CRC1
YOR124C	NA	XV_cer.558691.558992	472.03	XV	1091291	cer	558691	558992	558841	NA	FALSE	FALSE	-2.339	0.328056	0.000842271	0.146408	-2.3052	0.323024	0.000838786	0.143308	-2.3221	10.1971	TRUE	Gene Proximal	NA	UBP2
YOR161C-C	NA	XV_cer.639177.639478	375.085	XV	1091291	cer	639177	639478	639327	NA	FALSE	FALSE	-3.34499	0.734066	0.00607465	0.161966	-2.91911	0.457259	0.00139628	0.130511	-3.13205	22.9209	TRUE	Gene Proximal	NA
YOR234C	NA	XV_cer.779740.780041	1031.04	XV	1091291	cer	779740	780041	779890	NA	FALSE	FALSE	-2.81641	0.488111	0.00219744	0.140612	-2.61512	0.337835	0.000575027	0.10782	-2.71576	15.1161	TRUE	Gene Proximal	NA	RPL33B
YOR268C	YOR269W	XV_cer.826005.826306	158.39	XV	1091291	cer	826005	826306	826155	NA	FALSE	FALSE	-2.52829	0.334426	0.000641975	0.135258	-2.43112	0.345483	0.000894842	0.141686	-2.4797	11.9377	TRUE	Gene Proximal	PAC1
YOR271C	YOR272W	XV_cer.832376.832677	77.9663	XV	1091291	cer	832376	832677	832526	NA	FALSE	FALSE	-2.17363	0.404947	0.00302036	0.156876	-2.06662	0.268152	0.000586936	0.104205	-2.12013	8.33219	TRUE	Gene Proximal	YTM1	FSF1
YOR292C	YOR293W	XV_cer.866610.866911	1274.22	XV	1091291	cer	866610	866911	866760	NA	FALSE	FALSE	-3.15043	0.498303	0.00145891	0.112939	-2.69131	0.311167	0.000341332	0.0918445	-2.92087	18.5575	TRUE	Gene Proximal	RPS10A
YOR312C	NA	XV_cer.901384.901685	286.605	XV	1091291	cer	901384	901685	901534	NA	FALSE	FALSE	-3.09529	0.936565	0.0213591	0.11106	-2.4867	0.552608	0.00639996	0.120663	-2.79099	16.2972	TRUE	Gene Proximal	NA	RPL20B
YOR340C	NA	XV_cer.960211.960512	207.819	XV	1091291	cer	960211	960512	960361	NA	FALSE	FALSE	-3.39639	1.11277	0.0283531	0.111391	-2.59504	0.517534	0.004055	0.1076	-2.99572	19.9997	TRUE	Gene Proximal	NA	RPA43
YOR365C	YOR367W	XV_cer.1025701.1026002	396.385	XV	1091291	cer	1025701	1026002	1025851	NA	FALSE	FALSE	-2.83256	0.456481	0.00158738	0.179548	-2.75162	0.45509	0.00178362	0.186765	-2.79209	16.3151	TRUE	Gene Proximal	SCP1
YOR369C	NA	XV_cer.1028753.1029054	818.851	XV	1091291	cer	1028753	1029054	1028903	NA	FALSE	FALSE	-3.49054	0.72264	0.00475539	0.178637	-3.15358	0.483912	0.0012716	0.146499	-3.32206	27.7174	TRUE	Gene Proximal	NA	RPS12
YPL090C	NA	XVI_cer.378677.378978	823.63	XVI	948066	cer	378677	378978	378827	NA	FALSE	FALSE	-3.11061	0.615447	0.00391918	0.087264	-2.55648	0.365233	0.000916986	0.0858909	-2.83355	17.0057	TRUE	Gene Proximal	NA	RPS6A
YPL095C	NA	XVI_cer.369515.369816	223.521	XVI	948066	cer	369515	369816	369665	NA	FALSE	FALSE	-2.17391	0.249063	0.000326907	0.102451	-2.04427	0.219096	0.000238105	0.0882594	-2.10909	8.24073	TRUE	Gene Proximal	NA	EEB1
YPL145C	YPL144W	XVI_cer.279970.280271	548.358	XVI	948066	cer	279970	280271	280120	NA	FALSE	FALSE	-2.46294	0.264187	0.000239052	0.105028	-2.34787	0.233155	0.000165321	0.0927265	-2.40541	11.0829	TRUE	Gene Proximal	POC4	KES1
YPL162C	NA	XVI_cer.244040.244341	616.63	XVI	948066	cer	244040	244341	244190	NA	FALSE	FALSE	-2.56847	0.284639	0.000279188	0.109875	-2.54327	0.304908	0.000405066	0.122511	-2.55587	12.8825	TRUE	Gene Proximal	NA
YPL199C	YPL198W	XVI_cer.172789.173090	167.539	XVI	948066	cer	172789	173090	172939	NA	FALSE	FALSE	-2.80705	0.304024	0.000250324	0.101159	-2.63186	0.294896	0.000294186	0.106836	-2.71945	15.172	TRUE	Gene Proximal	RPL7B
YPL227C	YPL226W	XVI_cer.121376.121677	222.02	XVI	948066	cer	121376	121677	121526	NA	FALSE	FALSE	-2.80581	0.344812	0.000455088	0.10383	-2.67006	0.333401	0.000490448	0.110116	-2.73793	15.455	TRUE	Gene Proximal	NEW1	ALG5
YPL249C-A	NA	XVI_cer.76381.76682	1181.92	XVI	948066	cer	76381	76682	76531	NA	FALSE	FALSE	-3.10287	0.57062	0.00285407	0.102104	-2.56073	0.330315	0.000571033	0.0843659	-2.8318	16.9759	TRUE	Gene Proximal	NA	RPL36B
YPR042C	YPR043W	XVI_cer.653808.654109	308.451	XVI	948066	cer	653808	654109	653958	NA	FALSE	FALSE	-3.0348	0.747225	0.0097155	0.0962158	-2.27126	0.407345	0.0025566	0.0879236	-2.65303	14.1969	TRUE	Gene Proximal	RPL43A	PUF2
YPR102C	YPR103W	XVI_cer.731970.732271	1621.18	XVI	948066	cer	731970	732271	732120	NA	FALSE	FALSE	-3.60858	0.685782	0.00329346	0.0835102	-2.88114	0.342802	0.000390828	0.0745926	-3.24486	25.658	TRUE	Gene Proximal	PRE2	RPL11A
YPR105C	YPR106W	XVI_cer.739714.740015	134.086	XVI	948066	cer	739714	740015	739864	NA	FALSE	FALSE	-2.95466	0.39001	0.000635782	0.108989	-2.79993	0.441118	0.00143308	0.141714	-2.87729	17.7661	TRUE	Gene Proximal	ISR1	COG4
YPR110C	YPR111W	XVI_cer.746967.747268	164.125	XVI	948066	cer	746967	747268	747117	NA	FALSE	FALSE	-3.02676	0.397526	0.000621084	0.111458	-2.87106	0.458078	0.00151734	0.151706	-2.94891	19.0851	TRUE	Gene Proximal	DBF20	RPC40
YPR131C	YPR132W	XVI_cer.794525.794826	376.177	XVI	948066	cer	794525	794826	794675	NA	FALSE	FALSE	-2.89724	0.572232	0.00388991	0.127709	-2.60262	0.461624	0.00243456	0.124989	-2.74993	15.6415	TRUE	Gene Proximal	RPS23B	NAT3
NA	YAL002W	I_cer.143278.143579	96.2631	I	230218	cer	143278	143579	143428	NA	FALSE	FALSE	-2.27993	0.354601	0.0013519	0.14403	-2.04033	0.267159	0.000612358	0.103947	-2.16013	8.67229	TRUE	Gene Proximal	VPS8	NA
NA	YML052W	XIII_cer.170195.170496	54.0712	XIII	924431	cer	170195	170496	170345	NA	FALSE	FALSE	-1.93772	0.218533	0.000303386	0.0761433	-1.94961	0.199898	0.000192709	0.0736262	-1.94366	6.9843	TRUE	Gene Proximal	SUR7	NA
NA	YAL051W	I_cer.48196.48497	294.797	I	230218	cer	48196	48497	48346	NA	FALSE	FALSE	-2.81157	0.316029	0.00029863	0.112902	-2.64412	0.324341	0.000451148	0.124322	-2.72785	15.2999	TRUE	Gene Proximal	OAF1	NA
NA	YBL053W	II_cer.119079.119380	76.4643	II	813184	cer	119079	119380	119229	NA	FALSE	FALSE	-2.03825	0.268456	0.000629318	0.103401	-1.93079	0.190181	0.00015898	0.0723207	-1.98452	7.27556	TRUE	Gene Proximal		NA
NA	YKL033W	XI_cer.375222.375523	68.5448	XI	666816	cer	375222	375523	375372	NA	FALSE	FALSE	-2.28165	0.322181	0.00086893	0.124999	-2.29536	0.323008	0.0008553	0.128833	-2.28851	9.86019	TRUE	Gene Proximal	TTI1	NA
NA	YKL039W	XI_cer.362195.362496	242.774	XI	666816	cer	362195	362496	362345	NA	FALSE	FALSE	-2.08378	0.222374	0.000233283	0.0896197	-2.05431	0.184449	0.000101756	0.0740729	-2.06904	7.91726	TRUE	Gene Proximal	PTM1	NA
NA	YBL109W	II_cer.5600.5901	207.409	II	813184	cer	5600	5901	5750	NA	FALSE	TRUE	-3.66123	1.13456	0.0232833	0.0586146	-2.27721	0.338445	0.00109919	0.0618589	-2.96922	19.4767	TRUE	Both		NA
NA	YBR032W	II_cer.301018.301319	56.6655	II	813184	cer	301018	301319	301168	NA	FALSE	FALSE	-2.27748	0.453894	0.00404325	0.168305	-2.0374	0.319118	0.00139572	0.119494	-2.15744	8.64896	TRUE	Gene Proximal		NA
NA	YBR048W	II_cer.332387.332688	1558.23	II	813184	cer	332387	332688	332537	NA	FALSE	FALSE	-2.99993	0.423976	0.000872436	0.114043	-2.69449	0.308721	0.000326984	0.0979779	-2.84721	17.2397	TRUE	Gene Proximal	RPS11B	NA
NA	YKL127W	XI_cer.202936.203237	74.5527	XI	666816	cer	202936	203237	203086	NA	FALSE	FALSE	-2.25157	0.338663	0.00116096	0.13007	-2.07725	0.237286	0.000322359	0.0940644	-2.16441	8.70946	TRUE	Gene Proximal	PGM1	NA
NA	YBR118W	II_cer.477085.477386	1278.87	II	813184	cer	477085	477386	477235	NA	FALSE	FALSE	-2.91787	0.42266	0.000977097	0.096451	-2.70617	0.389969	0.000954122	0.107404	-2.81202	16.6435	TRUE	Gene Proximal	TEF2	NA
NA	YKL156W	XI_cer.158262.158563	336.852	XI	666816	cer	158262	158563	158412	NA	FALSE	FALSE	-3.18324	0.43895	0.000778736	0.129984	-2.93246	0.350123	0.00039728	0.118677	-3.05785	21.2818	TRUE	Gene Proximal	RPS27A	NA
NA	YBR191W	II_cer.605791.606092	613.353	II	813184	cer	605791	606092	605941	NA	FALSE	FALSE	-3.73808	1.09348	0.0188687	0.207008	-3.27947	0.626378	0.00336607	0.169263	-3.50877	33.4072	TRUE	Gene Proximal	RPL21A	NA
NA	YBR191W-A	II_cer.606507.606808	74.8258	II	813184	cer	606507	606808	606657	NA	FALSE	FALSE	-2.58694	0.360092	0.000813328	0.130856	-2.36721	0.25135	0.000227735	0.0987401	-2.47707	11.9064	TRUE	Gene Proximal		NA
NA	YBR295W	II_cer.792537.792838	67.862	II	813184	cer	792537	792838	792687	NA	FALSE	FALSE	-2.04028	0.281443	0.000780009	0.105765	-2.0018	0.309558	0.00131709	0.122813	-2.02104	7.54618	TRUE	Gene Proximal	PCA1	NA
NA	YKR057W	XI_cer.551188.551489	79.4682	XI	666816	cer	551188	551489	551338	NA	FALSE	FALSE	-2.86615	0.465258	0.0016401	0.147133	-2.49543	0.358258	0.000937857	0.131841	-2.68079	14.5966	TRUE	Gene Proximal	RPS21A	NA
NA	YLL001W	XII_cer.147589.147890	144.873	XII	1078177	cer	147589	147890	147739	NA	FALSE	FALSE	-2.38741	0.329891	0.000786221	0.133439	-2.19645	0.23684	0.000245097	0.0949667	-2.29193	9.89401	TRUE	Gene Proximal	DNM1	NA
NA	YLL044W	XII_cer.48056.48357	13.3812	XII	1078177	cer	48056	48357	48206	NA	FALSE	FALSE	-2.34889	0.399369	0.00201815	0.147392	-2.14522	0.327064	0.00123481	0.123875	-2.24706	9.45984	TRUE	Gene Proximal		NA
NA	YLL044W	XII_cer.47996.48297	2.18469	XII	1078177	cer	47996	48297	48146	NA	FALSE	FALSE	-2.44769	0.511624	0.00495244	0.195581	-2.46653	0.491348	0.00403539	0.227527	-2.45711	11.671	TRUE	Gene Proximal		NA
NA	YCR069W	III_cer.238604.238905	128.487	III	316620	cer	238604	238905	238754	NA	FALSE	FALSE	-3.29491	0.73933	0.00666134	0.210284	-3.01371	0.554921	0.0028698	0.191467	-3.15431	23.4368	TRUE	Gene Proximal	CPR4	NA
NA	YDL060W	IV_cer.341289.341590	355.695	IV	1531933	cer	341289	341590	341439	NA	FALSE	FALSE	-3.27534	0.513087	0.00139659	0.136631	-2.96902	0.385829	0.00059112	0.123582	-3.12218	22.6958	TRUE	Gene Proximal	TSR1	NA
NA	YNL162W	XIV_cer.330826.331127	439.26	XIV	784333	cer	330826	331127	330976	NA	FALSE	FALSE	-2.88008	0.442045	0.00127292	0.169752	-2.67407	0.329151	0.000458542	0.131551	-2.77708	16.0719	TRUE	Gene Proximal	RPL42A	NA
NA	YLR061W	XII_cer.262805.263106	346.684	XII	1078177	cer	262805	263106	262955	NA	FALSE	FALSE	-2.79283	0.428573	0.00127183	0.161528	-2.66086	0.291507	0.000264337	0.112505	-2.72684	15.2846	TRUE	Gene Proximal	RPL22A	NA
NA	YDL130W	IV_cer.229498.229799	304.355	IV	1531933	cer	229498	229799	229648	NA	FALSE	FALSE	-3.41007	0.773169	0.00695325	0.0727108	-2.55216	0.365686	0.000929451	0.0754053	-2.98111	19.7098	TRUE	Gene Proximal	RPP1B	NA
NA	YNL253W	XIV_cer.169705.170006	259.842	XIV	784333	cer	169705	170006	169855	NA	FALSE	FALSE	-2.30209	0.318982	0.000796331	0.137743	-2.20264	0.268899	0.000441137	0.114271	-2.25236	9.51019	TRUE	Gene Proximal	TEX1	NA
NA	YDL136W	IV_cer.217217.217518	559.418	IV	1531933	cer	217217	217518	217367	NA	FALSE	FALSE	-3.79481	0.655664	0.00216771	0.0857419	-2.98748	0.294271	0.000158999	0.0738625	-3.39115	29.7	TRUE	Gene Proximal	RPL35B	NA
NA	YDL168W	IV_cer.159249.159550	342.587	IV	1531933	cer	159249	159550	159399	NA	FALSE	FALSE	-3.0483	0.333041	0.000260917	0.107195	-2.87424	0.334364	0.000351394	0.120305	-2.96127	19.3225	TRUE	Gene Proximal	SFA1	NA
NA	YNR076W	XIV_cer.781418.781719	170.27	XIV	784333	cer	781418	781719	781568	NA	FALSE	TRUE	-1.99102	0.221528	0.000284528	0.0746428	-1.89631	0.157283	6.92918e-05	0.055103	-1.94367	6.98431	TRUE	Both	PAU6	NA
NA	YDL191W	IV_cer.117227.117528	1364.75	IV	1531933	cer	117227	117528	117377	NA	FALSE	FALSE	-3.1617	0.45509	0.000949103	0.127205	-2.81882	0.292082	0.000202666	0.0965545	-2.99026	19.8909	TRUE	Gene Proximal	RPL35A	NA
NA	YDL229W	IV_cer.43629.43930	235.401	IV	1531933	cer	43629	43930	43779	NA	FALSE	FALSE	-3.27156	0.53134	0.00164387	0.0972061	-2.83798	0.524294	0.00291158	0.144768	-3.05477	21.2164	TRUE	Gene Proximal	SSB1	NA
NA	YDR025W	IV_cer.490975.491276	567.474	IV	1531933	cer	490975	491276	491125	NA	FALSE	FALSE	-2.91558	0.442888	0.00121439	0.13219	-2.68298	0.370325	0.000782228	0.122908	-2.79928	16.4327	TRUE	Gene Proximal	RPS11A	NA
NA	YFL023W	VI_cer.90696.90997	162.487	VI	270161	cer	90696	90997	90846	NA	FALSE	FALSE	-3.04507	0.60216	0.00391026	0.109253	-2.53452	0.483279	0.00334157	0.11738	-2.7898	16.2777	TRUE	Gene Proximal	BUD27	NA
NA	YDR062W	IV_cer.575841.576142	81.6529	IV	1531933	cer	575841	576142	575991	NA	FALSE	FALSE	-2.90345	0.481598	0.00180701	0.124532	-2.69767	0.455163	0.00195022	0.144713	-2.80056	16.4538	TRUE	Gene Proximal	LCB2	NA
NA	YDR064W	IV_cer.579078.579379	505.893	IV	1531933	cer	579078	579379	579228	NA	FALSE	FALSE	-2.85692	0.448468	0.00140974	0.136937	-2.69754	0.318087	0.000374606	0.108105	-2.77723	16.0745	TRUE	Gene Proximal	RPS13	NA
NA	YDR100W	IV_cer.654718.655019	121.114	IV	1531933	cer	654718	655019	654868	NA	FALSE	FALSE	-1.92439	0.191531	0.000167115	0.0738135	-1.82865	0.136659	4.17055e-05	0.0521177	-1.87652	6.53073	TRUE	Gene Proximal	TVP15	NA
NA	YLR388W	XII_cer.898463.898764	67.589	XII	1078177	cer	898463	898764	898613	NA	FALSE	FALSE	-2.6571	0.566761	0.00539364	0.193427	-2.45811	0.387559	0.00143799	0.142413	-2.55761	12.9049	TRUE	Gene Proximal	RPS29A	NA
NA	YDR188W	IV_cer.835848.836149	1023.53	IV	1531933	cer	835848	836149	835998	NA	FALSE	FALSE	-3.31504	0.716733	0.00570842	0.143208	-2.8431	0.422197	0.00109501	0.114527	-3.07907	21.7382	TRUE	Gene Proximal	CCT6	NA
NA	YDR246W-A	IV_cer.954969.955270	70.5929	IV	1531933	cer	954969	955270	955119	NA	FALSE	FALSE	-2.00773	0.215082	0.000237588	0.0750441	-1.7804	0.188953	0.000227223	0.0650718	-1.89407	6.64633	TRUE	Gene Proximal		NA
NA	YOR278W	XV_cer.842538.842839	54.4808	XV	1091291	cer	842538	842839	842688	NA	FALSE	FALSE	-2.10484	0.345775	0.00173038	0.124814	-2.03717	0.211272	0.000203512	0.0798093	-2.07101	7.9328	TRUE	Gene Proximal	HEM4	NA
NA	YLR448W	XII_cer.1028263.1028564	584.952	XII	1078177	cer	1028263	1028564	1028413	NA	FALSE	FALSE	-2.91937	0.577559	0.00391772	0.105144	-2.56115	0.438327	0.002078	0.114869	-2.74026	15.491	TRUE	Gene Proximal	RPL6B	NA
NA	YDR312W	IV_cer.1087023.1087324	109.235	IV	1531933	cer	1087023	1087324	1087173	NA	FALSE	FALSE	-2.07943	0.213728	0.00019496	0.0829563	-1.91132	0.15166	5.58636e-05	0.0581005	-1.99537	7.35496	TRUE	Gene Proximal	SSF2	NA
NA	YOR317W	XV_cer.908859.909160	149.515	XV	1091291	cer	908859	909160	909009	NA	FALSE	FALSE	-2.10676	0.251782	0.000399105	0.10077	-2.0094	0.190936	0.000133747	0.0754367	-2.05808	7.83094	TRUE	Gene Proximal	FAA1	NA
NA	YDR386W	IV_cer.1245509.1245810	56.9386	IV	1531933	cer	1245509	1245810	1245659	NA	FALSE	FALSE	-2.29854	0.438584	0.00335156	0.142064	-2.18383	0.331058	0.00120319	0.12404	-2.24118	9.40447	TRUE	Gene Proximal	MUS81	NA
NA	YGR204W	VII_cer.905441.905742	82.4722	VII	1090940	cer	905441	905742	905591	NA	FALSE	FALSE	-2.37181	0.226855	0.000138037	0.0822529	-2.2291	0.210905	0.000131014	0.0786824	-2.30045	9.97871	TRUE	Gene Proximal	ADE3	NA
NA	YDR393W	IV_cer.1259587.1259888	1025.71	IV	1531933	cer	1259587	1259888	1259737	NA	FALSE	FALSE	-2.51204	0.270775	0.000244688	0.114406	-2.47006	0.300588	0.000434586	0.129398	-2.49105	12.0739	TRUE	Gene Proximal	SHE9	NA
NA	YDR406W	IV_cer.1278646.1278947	88.4801	IV	1531933	cer	1278646	1278947	1278796	NA	FALSE	FALSE	-2.07016	0.218577	0.000221707	0.0827702	-1.86126	0.142695	4.72442e-05	0.0522558	-1.96571	7.13999	TRUE	Gene Proximal	PDR15	NA
NA	YGR296W	VII_cer.1084371.1084672	218.196	VII	1090940	cer	1084371	1084672	1084521	NA	FALSE	TRUE	-3.60188	1.34513	0.0439403	0.0695544	-2.14229	0.320034	0.00112533	0.0611563	-2.87208	17.6738	TRUE	Both	YRF1-3	NA
NA	YDR418W	IV_cer.1300978.1301279	1146.28	IV	1531933	cer	1300978	1301279	1301128	NA	FALSE	FALSE	-3.03865	0.399392	0.000623293	0.109295	-2.7573	0.344351	0.000490823	0.11173	-2.89797	18.1374	TRUE	Gene Proximal	RPL12B	NA
NA	YMR100W	XIII_cer.465681.465982	241.409	XIII	924431	cer	465681	465982	465831	NA	FALSE	FALSE	-2.72386	0.340524	0.000493195	0.129975	-2.66694	0.378868	0.00089346	0.14907	-2.6954	14.8114	TRUE	Gene Proximal	MUB1	NA
NA	YDR450W	IV_cer.1359462.1359763	1215.65	IV	1531933	cer	1359462	1359763	1359612	NA	FALSE	FALSE	-2.8897	0.378197	0.000611019	0.103086	-2.66969	0.329407	0.000463779	0.104092	-2.7797	16.1141	TRUE	Gene Proximal	RPS18A	NA
NA	NA	XIV_cer.7052.7353	324.7	XIV	784333	cer	7052	7353	7202	NA	FALSE	TRUE	-2.33514	0.876757	0.0447016	0.192856	-2.42921	0.541302	0.00647242	0.153435	-2.38218	10.8285	FALSE	Sub-telometric	NA	NA
NA	YDR472W	IV_cer.1402945.1403246	89.9821	IV	1531933	cer	1402945	1403246	1403095	NA	FALSE	FALSE	-2.11181	0.410949	0.00364884	0.146222	-2.09757	0.340772	0.00164608	0.126896	-2.10469	8.20454	TRUE	Gene Proximal	TRS31	NA
NA	YMR194W	XIII_cer.650831.651132	337.126	XIII	924431	cer	650831	651132	650981	NA	FALSE	FALSE	-3.24567	0.659313	0.00438685	0.117058	-2.71638	0.444688	0.00170361	0.115165	-2.98102	19.7079	TRUE	Gene Proximal	RPL36A	NA
NA	YDR525W	IV_cer.1489474.1489775	97.0823	IV	1531933	cer	1489474	1489775	1489624	NA	FALSE	FALSE	-2.12595	0.442149	0.00484838	0.167823	-2.07063	0.293083	0.000878547	0.112157	-2.09829	8.15222	TRUE	Gene Proximal	API2	NA
NA	YMR231W	XIII_cer.733220.733521	279.231	XIII	924431	cer	733220	733521	733370	NA	FALSE	FALSE	-2.94089	0.369603	0.000505551	0.122576	-2.71087	0.339656	0.000498369	0.124421	-2.82588	16.8758	TRUE	Gene Proximal	PEP5	NA
NA	YMR251W	XIII_cer.772477.772778	181.876	XIII	924431	cer	772477	772778	772627	NA	FALSE	FALSE	-2.09693	0.207492	0.000162508	0.0819819	-2.08589	0.230292	0.000274239	0.0929017	-2.09141	8.09634	TRUE	Gene Proximal	GTO3	NA
NA	YPR036W-A	XVI_cer.645410.645711	39.3245	XVI	948066	cer	645410	645711	645560	NA	FALSE	FALSE	-2.15174	0.436273	0.00435169	0.151956	-1.81655	0.217769	0.000404943	0.0760609	-1.98415	7.27284	TRUE	Gene Proximal	SPO24	NA
NA	YEL034W	V_cer.85131.85432	931.772	V	576874	cer	85131	85432	85281	NA	FALSE	FALSE	-3.14989	0.822831	0.0122712	0.117546	-2.56952	0.516641	0.00419909	0.112647	-2.85971	17.4564	TRUE	Gene Proximal	HYP2	NA
NA	YEL053W-A	V_cer.52730.53031	106.367	V	576874	cer	52730	53031	52880	NA	FALSE	FALSE	-2.47527	0.351572	0.000892666	0.133468	-2.39683	0.283658	0.000381092	0.112739	-2.43605	11.4278	TRUE	Gene Proximal		NA
NA	YEL056W	V_cer.46826.47127	218.606	V	576874	cer	46826	47127	46976	NA	FALSE	FALSE	-3.114	0.424247	0.000736378	0.124637	-2.92359	0.436178	0.00111859	0.14491	-3.01879	20.4666	TRUE	Gene Proximal	HAT2	NA
NA	YEL072W	V_cer.13272.13573	468.89	V	576874	cer	13272	13573	13422	NA	FALSE	TRUE	-3.33193	0.333825	0.000172507	0.0824544	-2.89084	0.216573	4.22122e-05	0.0712935	-3.11139	22.4521	TRUE	Both	RMD6	NA
NA	NA	X_cer.7451.7752	402.803	X	745751	cer	7451	7752	7601	NA	FALSE	TRUE	-2.24238	0.7575	0.0315103	0.208659	-2.3066	0.433049	0.00312374	0.14004	-2.27449	9.72295	FALSE	Sub-telometric	NA	NA
NA	NA	V_cer.569723.570024	159.346	V	576874	cer	569723	570024	569873	NA	FALSE	TRUE	-2.36299	0.812121	0.0334133	0.203299	-2.30348	0.583597	0.010883	0.174139	-2.33323	10.3112	FALSE	Sub-telometric	NA	NA
NA	YER074W	V_cer.305848.306149	2019.75	V	576874	cer	305848	306149	305998	NA	FALSE	FALSE	-3.26366	0.489274	0.00114357	0.0963343	-2.81474	0.310133	0.000271618	0.0831485	-3.0392	20.8885	TRUE	Gene Proximal	RPS24A	NA
NA	YLR063W	XII_cer.263577.263878	89.0263	XII	1078177	cer	263577	263878	263727	NA	FALSE	FALSE	-2.43313	0.356358	0.00102787	0.13803	-2.38433	0.300951	0.000515864	0.123359	-2.40873	11.1198	TRUE	Gene Proximal	BMT6	NA
NA	YER098W	V_cer.354857.355158	143.234	V	576874	cer	354857	355158	355007	NA	FALSE	FALSE	-2.22918	0.290351	0.000597476	0.11257	-2.1003	0.211294	0.000175936	0.0835304	-2.16474	8.71234	TRUE	Gene Proximal	UBP9	NA
NA	YER102W	V_cer.362700.363001	80.6971	V	576874	cer	362700	363001	362850	NA	FALSE	FALSE	-2.34675	0.357182	0.0012253	0.131131	-2.3585	0.302462	0.000555708	0.117015	-2.35262	10.5131	TRUE	Gene Proximal	RPS8B	NA
NA	YJL026W	X_cer.391836.392137	500.158	X	745751	cer	391836	392137	391986	NA	FALSE	FALSE	-2.68011	0.441486	0.00175181	0.107486	-2.39402	0.416172	0.00222729	0.112869	-2.53706	12.6425	TRUE	Gene Proximal	RNR2	NA
NA	YER146W	V_cer.462266.462567	53.7981	V	576874	cer	462266	462567	462416	NA	FALSE	FALSE	-2.02882	0.186351	0.000113571	0.0673541	-1.91339	0.146531	4.69918e-05	0.0541942	-1.97111	7.17862	TRUE	Gene Proximal	LSM5	NA
NA	YER158W-A	V_cer.491069.491370	252.469	V	576874	cer	491069	491370	491219	NA	FALSE	FALSE	-2.19655	0.270073	0.000456148	0.111931	-2.03082	0.207305	0.000188665	0.0830027	-2.11368	8.27869	TRUE	Gene Proximal		NA
NA	YOL123W	XV_cer.87506.87807	33.9993	XV	1091291	cer	87506	87807	87656	NA	FALSE	FALSE	-2.00529	0.437009	0.00590078	0.138743	-2.0323	0.260981	0.000559225	0.0876812	-2.01879	7.52922	TRUE	Gene Proximal	HRP1	NA
NA	YJL096W	X_cer.246198.246499	278.412	X	745751	cer	246198	246499	246348	NA	FALSE	FALSE	-2.53436	0.338649	0.000673014	0.13449	-2.40879	0.268686	0.000287951	0.108719	-2.47157	11.8411	TRUE	Gene Proximal	MRPL49	NA
NA	YOR032W-A	XV_cer.391569.391870	64.9946	XV	1091291	cer	391569	391870	391719	NA	FALSE	FALSE	-2.58223	0.421768	0.00168631	0.139923	-2.20193	0.272098	0.000467052	0.0959794	-2.39208	10.9362	TRUE	Gene Proximal		NA
NA	YGL030W	VII_cer.438582.438883	693.64	VII	1090940	cer	438582	438883	438732	NA	FALSE	FALSE	-3.85366	0.942245	0.00944806	0.0661854	-2.56077	0.3162	0.000465377	0.0666228	-3.20721	24.7102	TRUE	Gene Proximal	RPL30	NA
NA	YOR096W	XV_cer.505159.505460	1263.03	XV	1091291	cer	505159	505460	505309	NA	FALSE	FALSE	-3.55146	0.538743	0.00120684	0.0849237	-2.8886	0.245907	7.86275e-05	0.0636606	-3.22003	25.0289	TRUE	Gene Proximal	RPS7A	NA
NA	YGL103W	VII_cer.310555.310856	1170.18	VII	1090940	cer	310555	310856	310705	NA	FALSE	FALSE	-3.14456	0.427626	0.000730144	0.109831	-2.78092	0.269768	0.000147738	0.0837029	-2.96274	19.3509	TRUE	Gene Proximal	RPL28	NA
NA	YGL115W	VII_cer.291645.291946	1076.92	VII	1090940	cer	291645	291946	291795	NA	FALSE	FALSE	-2.56306	0.29668	0.000343194	0.07991	-2.42208	0.330332	0.000740015	0.0981654	-2.49257	12.0923	TRUE	Gene Proximal	SNF4	NA
NA	YGL123W	VII_cer.277069.277370	820.352	VII	1090940	cer	277069	277370	277219	NA	FALSE	FALSE	-3.14203	0.45154	0.000942188	0.0973878	-2.69839	0.251695	0.000122321	0.0708251	-2.92021	18.5452	TRUE	Gene Proximal	RPS2	NA
NA	YJR094W-A	X_cer.607831.608132	342.178	X	745751	cer	607831	608132	607981	NA	FALSE	FALSE	-3.17133	0.427689	0.000702467	0.124655	-2.98889	0.441699	0.00107099	0.146014	-3.08011	21.7607	TRUE	Gene Proximal	RPL43B	NA
NA	YGR034W	VII_cer.555362.555663	732.965	VII	1090940	cer	555362	555663	555512	NA	FALSE	FALSE	-3.00738	0.477626	0.00148611	0.134097	-2.79053	0.35873	0.000561994	0.117394	-2.89896	18.1552	TRUE	Gene Proximal	RPL26B	NA
NA	YGR092W	VII_cer.667750.668051	78.1028	VII	1090940	cer	667750	668051	667900	NA	FALSE	FALSE	-2.94011	0.608243	0.00474075	0.143313	-2.57521	0.429121	0.00184458	0.136343	-2.75766	15.7629	TRUE	Gene Proximal	DBF2	NA
NA	YJR132W	X_cer.669197.669498	187.064	X	745751	cer	669197	669498	669347	NA	FALSE	FALSE	-2.06991	0.260555	0.000509334	0.106657	-1.9936	0.211407	0.000226342	0.0848923	-2.03175	7.62744	TRUE	Gene Proximal	NMD5	NA
NA	YGR160W	VII_cer.806467.806768	55.5731	VII	1090940	cer	806467	806768	806617	NA	FALSE	FALSE	-2.4114	0.410067	0.00201969	0.153701	-2.16917	0.344144	0.00147913	0.133969	-2.29029	9.87776	TRUE	Gene Proximal		NA
NA	YOR338W	XV_cer.956527.956828	142.688	XV	1091291	cer	956527	956828	956677	NA	FALSE	FALSE	-2.04865	0.226657	0.000276995	0.0858183	-1.97899	0.173673	9.11091e-05	0.0663127	-2.01382	7.49191	TRUE	Gene Proximal		NA
NA	YGR222W	VII_cer.939361.939662	56.529	VII	1090940	cer	939361	939662	939511	NA	FALSE	FALSE	-2.15194	0.313776	0.00100713	0.114233	-2.15656	0.358717	0.00182988	0.140417	-2.15425	8.6214	TRUE	Gene Proximal	PET54	NA
NA	YGR254W	VII_cer.1000316.1000617	253.971	VII	1090940	cer	1000316	1000617	1000466	NA	FALSE	FALSE	-2.95581	0.377729	0.000546622	0.109736	-2.67713	0.266934	0.000168576	0.0894067	-2.81647	16.7177	TRUE	Gene Proximal	ENO1	NA
NA	NA	II_cer.6276.6577	212.052	II	813184	cer	6276	6577	6426	NA	FALSE	TRUE	-2.22983	0.727658	0.027962	0.220252	-2.29534	0.443027	0.00352229	0.153052	-2.26258	9.60786	FALSE	Sub-telometric	NA	NA
NA	YHL001W	VIII_cer.103919.104220	405.943	VIII	562643	cer	103919	104220	104069	NA	FALSE	FALSE	-2.91599	0.396329	0.000728323	0.141846	-2.75844	0.318982	0.000341606	0.12071	-2.83721	17.0681	TRUE	Gene Proximal	RPL14B	NA
NA	YPL131W	XVI_cer.302682.302983	407.445	XVI	948066	cer	302682	302983	302832	NA	FALSE	FALSE	-3.22206	0.375742	0.000355472	0.0910741	-2.96279	0.3365	0.00031369	0.100192	-3.09242	22.0304	TRUE	Gene Proximal	RPL5	NA
NA	YHR011W	VIII_cer.127246.127547	30.0395	VIII	562643	cer	127246	127547	127396	NA	FALSE	FALSE	-2.59102	0.678665	0.0124007	0.22627	-2.42366	0.337531	0.00081518	0.121906	-2.50734	12.2722	TRUE	Gene Proximal	DIA4	NA
NA	YPL143W	XVI_cer.281627.281928	222.839	XVI	948066	cer	281627	281928	281777	NA	FALSE	FALSE	-3.23387	0.730668	0.00685416	0.139557	-2.68253	0.362839	0.000712161	0.0952318	-2.9582	19.2632	TRUE	Gene Proximal	RPL33A	NA
NA	YHR033W	VIII_cer.175059.175360	566.245	VIII	562643	cer	175059	175360	175209	NA	FALSE	FALSE	-3.14044	0.558295	0.00245933	0.165383	-2.76226	0.350528	0.000528978	0.12361	-2.95135	19.1318	TRUE	Gene Proximal		NA
NA	YHR122W	VIII_cer.353330.353631	387.92	VIII	562643	cer	353330	353631	353480	NA	FALSE	FALSE	-2.508	0.309192	0.000461918	0.129668	-2.47485	0.331018	0.00067605	0.14111	-2.49143	12.0785	TRUE	Gene Proximal	CIA2	NA
NA	YPL220W	XVI_cer.135482.135783	442.127	XVI	948066	cer	135482	135783	135632	NA	FALSE	FALSE	-2.92297	0.421625	0.000958432	0.108138	-2.62865	0.325865	0.000474083	0.099929	-2.77581	16.0516	TRUE	Gene Proximal	RPL1A	NA
NA	YHR175W	VIII_cer.452309.452610	102.954	VIII	562643	cer	452309	452610	452459	NA	FALSE	FALSE	-2.27604	0.426603	0.00310127	0.162438	-2.04362	0.228568	0.000291651	0.0867362	-2.15983	8.66966	TRUE	Gene Proximal	CTR2	NA
NA	YPR030W	XVI_cer.627387.627688	462.745	XVI	948066	cer	627387	627688	627537	NA	FALSE	FALSE	-3.04252	0.37078	0.000437506	0.0895624	-2.6912	0.352207	0.000610931	0.108574	-2.86686	17.5818	TRUE	Gene Proximal	CSR2	NA
NA	NA	III_cer.14504.14805	606.935	III	316620	cer	14504	14805	14654	NA	FALSE	TRUE	-2.80161	0.528394	0.00318651	0.192334	-2.67585	0.359104	0.000686662	0.138004	-2.73873	15.4673	FALSE	Sub-telometric	NA	NA
NA	YIL018W	IX_cer.316226.316527	3592.73	IX	439888	cer	316226	316527	316376	NA	FALSE	FALSE	-2.86081	0.338032	0.000378251	0.109014	-2.68633	0.265987	0.000163019	0.0940765	-2.77357	16.0157	TRUE	Gene Proximal	RPL2B	NA
NA	YPR057W	XVI_cer.672204.672505	144.326	XVI	948066	cer	672204	672505	672354	NA	FALSE	FALSE	-2.2115	0.354877	0.00155714	0.149659	-2.10935	0.277125	0.000622009	0.115055	-2.16042	8.67482	TRUE	Gene Proximal	BRR1	NA
NA	YPR080W	XVI_cer.700014.700315	1502.8	XVI	948066	cer	700014	700315	700164	NA	FALSE	FALSE	-3.06683	0.344961	0.000299616	0.0844935	-2.69968	0.247764	0.000113116	0.0735672	-2.88325	17.8723	TRUE	Gene Proximal	TEF1	NA
NA	YLL044W	XII_cer.47901.48202	20.8911	XII	1078177	cer	47901	48202	48051	NA	FALSE	FALSE	-2.22038	0.389519	0.00231904	0.126173	-2.18658	0.278997	0.000542685	0.107912	-2.20348	9.05648	TRUE	Gene Proximal		NA
NA	YNL101W	XIV_cer.434553.434854	319.648	XIV	784333	cer	434553	434854	434703	NA	FALSE	FALSE	-2.51616	0.359013	0.000911618	0.151603	-2.4382	0.350826	0.000947547	0.14936	-2.47718	11.9076	TRUE	Gene Proximal	AVT4	NA
NA	YIL121W	IX_cer.131805.132106	208.502	IX	439888	cer	131805	132106	131955	NA	FALSE	FALSE	-2.33034	0.306101	0.000621479	0.12761	-2.19048	0.219878	0.000174075	0.0888691	-2.26041	9.58698	TRUE	Gene Proximal	QDR2	NA
NA	YIL134W	IX_cer.97215.97516	32.9069	IX	439888	cer	97215	97516	97365	NA	FALSE	FALSE	-2.13278	0.448115	0.00506191	0.154817	-2.05166	0.242987	0.000382419	0.0893349	-2.09222	8.10289	TRUE	Gene Proximal	FLX1	NA
NA	YNL178W	XIV_cer.302279.302580	109.235	XIV	784333	cer	302279	302580	302429	NA	FALSE	FALSE	-2.94024	0.496431	0.00195619	0.143502	-2.50122	0.312514	0.000491885	0.108262	-2.72073	15.1914	TRUE	Gene Proximal	RPS3	NA
NA	NA	IX_cer.7466.7767	405.397	IX	439888	cer	7466	7767	7616	NA	FALSE	TRUE	-2.27573	0.795442	0.0353665	0.222842	-2.29121	0.443901	0.00358017	0.144634	-2.28347	9.81064	FALSE	Sub-telometric	NA	NA
NA	YIR016W	IX_cer.382142.382443	409.494	IX	439888	cer	382142	382443	382292	NA	FALSE	FALSE	-2.47825	0.294334	0.000387508	0.114454	-2.40034	0.25848	0.000243542	0.10055	-2.4393	11.465	TRUE	Gene Proximal		NA
NA	YLR167W	XII_cer.498539.498840	1041.96	XII	1078177	cer	498539	498840	498689	NA	FALSE	FALSE	-2.67418	0.344307	0.000566083	0.133307	-2.58376	0.310884	0.000412019	0.124257	-2.62897	13.8595	TRUE	Gene Proximal	RPS31	NA
NA	YJL049W	X_cer.345696.345997	215.465	X	745751	cer	345696	345997	345846	NA	FALSE	FALSE	-2.70403	0.399177	0.00106577	0.161954	-2.63071	0.412478	0.00140233	0.173226	-2.66737	14.4021	TRUE	Gene Proximal	CHM7	NA
NA	YOL085W-A	XV_cer.161106.161407	323.881	XV	1091291	cer	161106	161407	161256	NA	FALSE	FALSE	-3.3539	0.609325	0.00270582	0.0941999	-2.72669	0.352808	0.000579305	0.0849315	-3.04029	20.9114	TRUE	Gene Proximal		NA
NA	YJL089W	X_cer.265467.265768	451.139	X	745751	cer	265467	265768	265617	NA	FALSE	FALSE	-2.57414	0.286164	0.000283377	0.112885	-2.49601	0.304992	0.000443032	0.123951	-2.53508	12.6174	TRUE	Gene Proximal	SIP4	NA
NA	NA	XV_cer.1083955.1084256	183.378	XV	1091291	cer	1083955	1084256	1084105	NA	FALSE	TRUE	-2.04262	0.77348	0.0459308	0.220149	-2.19803	0.476228	0.00575879	0.157666	-2.12033	8.33387	FALSE	Sub-telometric	NA	NA
NA	NA	VI_cer.256487.256788	59.6694	VI	270161	cer	256487	256788	256637	NA	FALSE	TRUE	-2.14702	0.385997	0.00258403	0.136512	-2.08377	0.268053	0.000563739	0.0982827	-2.1154	8.29286	FALSE	Sub-telometric	NA	NA
NA	NA	XI_cer.660206.660507	21.0277	XI	666816	cer	660206	660507	660356	NA	FALSE	TRUE	-2.43651	0.532182	0.00595652	0.133255	-2.0647	0.53163	0.0115982	0.159506	-2.2506	9.49347	FALSE	Sub-telometric	NA	NA
NA	YJL148W	X_cer.140103.140404	336.716	X	745751	cer	140103	140404	140253	NA	FALSE	FALSE	-2.75349	0.417249	0.001201	0.148078	-2.54959	0.251774	0.000160942	0.0932899	-2.65154	14.1758	TRUE	Gene Proximal	RPA34	NA
NA	YLR367W	XII_cer.856233.856534	70.4564	XII	1078177	cer	856233	856534	856383	NA	FALSE	FALSE	-2.21153	0.442802	0.00412448	0.150225	-2.11591	0.327855	0.00132903	0.124688	-2.16372	8.70345	TRUE	Gene Proximal	RPS22B	NA
NA	NA	VII_cer.10173.10474	475.307	VII	1090940	cer	10173	10474	10323	NA	FALSE	TRUE	-2.41329	0.274135	0.000313934	0.111762	-2.32879	0.232532	0.000169728	0.0952318	-2.37104	10.7085	FALSE	Sub-telometric	NA	NA
NA	YLR390W-A	XII_cer.903371.903672	704.564	XII	1078177	cer	903371	903672	903521	NA	FALSE	FALSE	-2.43919	0.415843	0.00204257	0.0941275	-2.22157	0.343897	0.00132325	0.0886506	-2.33038	10.2819	TRUE	Gene Proximal	CCW14	NA
NA	NA	VIII_cer.548506.548807	135.997	VIII	562643	cer	548506	548807	548656	NA	FALSE	TRUE	-2.54692	0.235695	0.000117743	0.0729702	-2.24783	0.201198	0.000100238	0.0684377	-2.39737	10.9943	FALSE	Sub-telometric	NA	NA
NA	YJR115W	X_cer.639532.639833	78.3759	X	745751	cer	639532	639833	639682	NA	FALSE	FALSE	-3.3625	0.533942	0.00148508	0.098528	-2.67441	0.531127	0.00398265	0.124055	-3.01846	20.4597	TRUE	Gene Proximal		NA
NA	YJR123W	X_cer.651298.651599	684.492	X	745751	cer	651298	651599	651448	NA	FALSE	FALSE	-3.51726	1.11054	0.0248939	0.0622294	-2.35712	0.378314	0.00155844	0.0669809	-2.93719	18.8627	TRUE	Gene Proximal	RPS5	NA
NA	YOR302W	XV_cer.882141.882442	290.428	XV	1091291	cer	882141	882442	882291	NA	FALSE	FALSE	-2.84728	0.460837	0.00161851	0.104873	-2.36909	0.277508	0.00036304	0.0780045	-2.60819	13.5744	TRUE	Gene Proximal		NA
NA	NA	VII_cer.175.476	20.8911	VII	1090940	cer	175	476	325	NA	FALSE	TRUE	-2.9748	0.867615	0.0186615	0.160205	-2.99279	0.76018	0.0109934	0.179399	-2.9838	19.7627	FALSE	Sub-telometric	NA	NA
NA	NA	XII_cer.1064008.1064309	289.062	XII	1078177	cer	1064008	1064309	1064158	NA	FALSE	TRUE	-2.18079	0.819286	0.0447859	0.211063	-2.43767	0.494036	0.00434381	0.158159	-2.30923	10.0667	FALSE	Sub-telometric	NA	NA
NA	YKL006W	XI_cer.431370.431671	450.593	XI	666816	cer	431370	431671	431520	NA	FALSE	FALSE	-3.32535	0.469518	0.000868588	0.0895438	-2.8156	0.312943	0.000283103	0.0864834	-3.07048	21.5522	TRUE	Gene Proximal	RPL14A	NA
NA	YMR014W	XIII_cer.298561.298862	1769.33	XIII	924431	cer	298561	298862	298711	NA	FALSE	FALSE	-2.69279	0.434648	0.00159879	0.127408	-2.48783	0.391433	0.00142457	0.12418	-2.59031	13.3339	TRUE	Gene Proximal	BUD22	NA
NA	NA	XI_cer.660127.660428	11.06	XI	666816	cer	660127	660428	660277	NA	FALSE	TRUE	-2.60686	0.595849	0.00718801	0.152531	-2.64307	0.996267	0.0452646	0.292822	-2.62496	13.8041	FALSE	Sub-telometric	NA	NA
NA	NA	XVI_cer.6890.7191	178.189	XVI	948066	cer	6890	7191	7040	NA	FALSE	TRUE	-2.20686	0.795205	0.0391235	0.227422	-2.24654	0.474378	0.00516953	0.157301	-2.2267	9.26923	FALSE	Sub-telometric	NA	NA
NA	YKL095W	XI_cer.261654.261955	60.6253	XI	666816	cer	261654	261955	261804	NA	FALSE	FALSE	-2.1356	0.304107	0.000903292	0.114248	-2.01329	0.220596	0.00026452	0.0836695	-2.07444	7.96011	TRUE	Gene Proximal	YJU2	NA
NA	YKL096W-A	XI_cer.258663.258964	139.957	XI	666816	cer	258663	258964	258813	NA	FALSE	FALSE	-2.48005	0.305181	0.000457921	0.120129	-2.07922	0.132253	1.89318e-05	0.0499636	-2.27963	9.7731	TRUE	Gene Proximal	CWP2	NA
NA	NA	II_cer.798886.799187	133.266	II	813184	cer	798886	799187	799036	NA	FALSE	TRUE	-2.01417	0.190582	0.000131052	0.0711693	-1.88855	0.156644	6.93001e-05	0.0591454	-1.95136	7.03826	FALSE	Sub-telometric	NA	NA
NA	NA	XI_cer.661821.662122	49.7018	XI	666816	cer	661821	662122	661971	NA	FALSE	TRUE	-2.04338	0.79334	0.0496922	0.203674	-2.15839	0.539107	0.0102862	0.162916	-2.10089	8.17342	FALSE	Sub-telometric	NA	NA
NA	NA	III_cer.11088.11389	596.831	III	316620	cer	11088	11389	11238	NA	FALSE	TRUE	-2.78537	0.572134	0.00459937	0.18787	-2.81875	0.472266	0.00189001	0.163227	-2.80206	16.4785	FALSE	Sub-telometric	NA	NA
NA	NA	III_cer.11807.12108	231.578	III	316620	cer	11807	12108	11957	NA	FALSE	TRUE	-2.5638	0.469653	0.00280582	0.152965	-2.54361	0.467676	0.00285147	0.178877	-2.55371	12.8547	FALSE	Sub-telometric	NA	NA
NA	YKL180W	XI_cer.108771.109072	623.047	XI	666816	cer	108771	109072	108921	NA	FALSE	FALSE	-3.2966	0.593346	0.00259699	0.104071	-2.70599	0.412739	0.00123727	0.106746	-3.00129	20.1115	TRUE	Gene Proximal	RPL17A	NA
NA	YKL210W	XI_cer.38865.39166	81.926	XI	666816	cer	38865	39166	39015	NA	FALSE	FALSE	-2.07517	0.31943	0.00128982	0.117386	-1.99416	0.252373	0.000522319	0.0958615	-2.03467	7.64969	TRUE	Gene Proximal	UBA1	NA
NA	YNL067W	XIV_cer.499278.499579	771.88	XIV	784333	cer	499278	499579	499428	NA	FALSE	FALSE	-2.99693	0.352568	0.000370509	0.0908552	-2.78069	0.351894	0.000522184	0.107263	-2.88881	17.9719	TRUE	Gene Proximal	RPL9B	NA
NA	YLR249W	XII_cer.636343.636644	200.446	XII	1078177	cer	636343	636644	636493	NA	FALSE	FALSE	-2.06825	0.222819	0.000244065	0.0893308	-2.0456	0.163337	5.75977e-05	0.0657541	-2.05692	7.82185	TRUE	Gene Proximal	YEF3	NA
NA	YOR349W	XV_cer.989383.989684	55.1635	XV	1091291	cer	989383	989684	989533	NA	FALSE	FALSE	-2.18917	0.304277	0.000807817	0.107885	-1.86355	0.137189	3.87527e-05	0.0470508	-2.02636	7.58641	TRUE	Gene Proximal	CIN1	NA
NA	YOR359W	XV_cer.1010758.1011059	227.754	XV	1091291	cer	1010758	1011059	1010908	NA	FALSE	FALSE	-2.46626	0.286481	0.000348954	0.105756	-2.29889	0.197599	8.23887e-05	0.0755417	-2.38257	10.8327	TRUE	Gene Proximal	VTS1	NA
NA	YMR230W	XIII_cer.732074.732375	966.454	XIII	924431	cer	732074	732375	732224	NA	FALSE	FALSE	-2.98306	0.520252	0.00225953	0.0945123	-2.55542	0.342236	0.000680109	0.0872587	-2.76924	15.9465	TRUE	Gene Proximal	RPS10B	NA
NA	YLR344W	XII_cer.818854.819155	875.516	XII	1078177	cer	818854	819155	819004	NA	FALSE	FALSE	-3.69021	0.660197	0.00252893	0.126147	-3.14271	0.339064	0.000245752	0.0950871	-3.41646	30.4614	TRUE	Gene Proximal	RPL26A	NA
NA	NA	XI_cer.661664.661965	46.5613	XI	666816	cer	661664	661965	661814	NA	FALSE	TRUE	-2.03657	0.607069	0.0202234	0.132475	-2.35736	0.56383	0.0086468	0.178905	-2.19696	8.99766	FALSE	Sub-telometric	NA	NA
NA	YOR113W	XV_cer.533692.533993	129.716	XV	1091291	cer	533692	533993	533842	NA	FALSE	FALSE	-2.20994	0.259026	0.000364101	0.104096	-2.06218	0.224816	0.000258245	0.0908389	-2.13606	8.46603	TRUE	Gene Proximal	AZF1	NA
NA	YPL081W	XVI_cer.404559.404860	649.81	XVI	948066	cer	404559	404860	404709	NA	FALSE	FALSE	-2.61023	0.261906	0.000173738	0.0656926	-2.55858	0.280169	0.000263738	0.0798055	-2.58441	13.2554	TRUE	Gene Proximal	RPS9A	NA
NA	NA	V_cer.6203.6504	860.087	V	576874	cer	6203	6504	6353	NA	FALSE	TRUE	-2.92309	0.421487	0.000956826	0.0474124	-2.33841	0.336825	0.000952178	0.0615641	-2.63075	13.8842	FALSE	Sub-telometric	NA	NA
NA	YLR112W	XII_cer.370613.370914	570.888	XII	1078177	cer	370613	370914	370763	NA	FALSE	FALSE	-3.28869	1.07513	0.0281376	0.179362	-2.57306	0.516101	0.00415583	0.133712	-2.93088	18.744	TRUE	Gene Proximal		NA
NA	YNR018W	XIV_cer.663815.664116	71.5487	XIV	784333	cer	663815	664116	663965	NA	FALSE	FALSE	-2.00763	0.262394	0.000607134	0.0988336	-1.85141	0.124111	2.44993e-05	0.0454504	-1.92952	6.8862	TRUE	Gene Proximal	RCF2	NA
NA	NA	XI_cer.659234.659535	122.479	XI	666816	cer	659234	659535	659384	NA	FALSE	TRUE	-2.36864	0.559774	0.00823712	0.160441	-2.48198	0.494553	0.00403983	0.170693	-2.42531	11.3057	FALSE	Sub-telometric	NA	NA
NA	YLR340W	XII_cer.805459.805760	208.229	XII	1078177	cer	805459	805760	805609	NA	FALSE	FALSE	-2.8565	0.460194	0.00158513	0.12752	-2.70499	0.381247	0.000861495	0.121863	-2.78074	16.131	TRUE	Gene Proximal	RPP0	NA
NA	YPL075W	XVI_cer.411879.412180	89.2994	XVI	948066	cer	411879	412180	412029	NA	FALSE	FALSE	-3.31391	0.768552	0.00762902	0.122639	-2.8722	0.656094	0.00716987	0.162449	-3.09305	22.0443	TRUE	Gene Proximal	GCR1	NA
NA	YOL109W	XV_cer.109724.110025	348.868	XV	1091291	cer	109724	110025	109874	NA	FALSE	FALSE	-3.14368	0.668052	0.00530983	0.101181	-2.46837	0.389262	0.00143943	0.0871601	-2.80602	16.544	TRUE	Gene Proximal	ZEO1	NA
NA	YMR144W	XIII_cer.552910.553211	931.635	XIII	924431	cer	552910	553211	553060	NA	FALSE	FALSE	-2.72388	0.289544	0.000228952	0.0778675	-2.45174	0.313082	0.00054474	0.0959376	-2.58781	13.3006	TRUE	Gene Proximal	FDO1	NA
NA	YNL288W	XIV_cer.89882.90183	571.98	XIV	784333	cer	89882	90183	90032	NA	FALSE	FALSE	-3.02321	0.345422	0.000322706	0.103832	-2.80937	0.272425	0.000147471	0.089742	-2.91629	18.4726	TRUE	Gene Proximal	CAF40	NA
NA	NA	XI_cer.662622.662923	102.817	XI	666816	cer	662622	662923	662772	NA	FALSE	TRUE	-2.13216	0.674491	0.0250631	0.169973	-2.17703	0.548334	0.0106333	0.171735	-2.1546	8.6244	FALSE	Sub-telometric	NA	NA
NA	NA	VII_cer.1083698.1083999	152.655	VII	1090940	cer	1083698	1083999	1083848	NA	FALSE	TRUE	-2.3388	0.834105	0.0378163	0.229036	-2.40727	0.533814	0.00634338	0.167996	-2.37304	10.7299	FALSE	Sub-telometric	NA	NA
NA	NA	XI_cer.659834.660135	73.87	XI	666816	cer	659834	660135	659984	NA	FALSE	TRUE	-2.4369	0.353876	0.000988403	0.0982464	-2.24956	0.477215	0.00527105	0.151208	-2.34323	10.4148	FALSE	Sub-telometric	NA	NA
NA	YPL170W	XVI_cer.227971.228272	171.362	XVI	948066	cer	227971	228272	228121	NA	FALSE	FALSE	-2.04034	0.214271	0.000216081	0.0860557	-1.88446	0.123725	2.21208e-05	0.0477864	-1.9624	7.11637	TRUE	Gene Proximal	DAP1	NA
